# Supplementary material for: Tubular IKKβ Deletion Alleviates Acute Ischemic Kidney Injury and Facilitates Tissue Regeneration
Source: Int J Mol Sci. 2022 Sep 5;23(17):10199. doi: 10.3390/ijms231710199 (PMC9456401; doi:10.3390/ijms231710199)
Supplement: Supplementary file 1 [file ijms-23-10199-s001.zip]

Archive with 1 entries (1 files):
- ijms-1828991-supplementary.xlsx
