# Supplementary material for: Tubular IKKβ Deletion Alleviates Acute Ischemic Kidney Injury and Facilitates Tissue Regeneration
Source: Int J Mol Sci. 2022 Sep 5;23(17):10199. doi: 10.3390/ijms231710199 (PMC9456401; doi:10.3390/ijms231710199)
Supplement: Supplementary file 1 [file ijms-23-10199-s001.zip › ijms-1828991-supplementary.xlsx]

## Sheet: PercentileNormalized
																																												Fold-Change Cutoff:	2.5
																																												FDR%& Cutoff:	5			Count:	312
gene_name	Gene description	Geneid	Gene start (bp)	Gene end (bp)	Strand	Chromosome/scaffold name	IKKb delta Tub_1+2	IKKb delta Tub_3+4	IKKb delta Tub_5+6	control_1+2	control_3	control_4	IKKb delta Tub_I/R d2_1+2	IKKb delta Tub_I/R d2_3+4	IKKb delta Tub_I/R d2_5	control_I/R d2_1+2	control_I/R d2_3+4	control_I/R d2_5	IKKb delta Tub_I/R d14_1	IKKb delta Tub_I/R d14_2	IKKb delta Tub_I/R d14_3	control_I/R d14_1+2	control_I/R d14_3	control_I/R d14_4	MedianAll	IKKb delta Tub_Median	control_Median	IKKb delta Tub_I/R d2_Median	control_I/R d2_Median	IKKb delta Tub_I/R d14_Median	control_I/R d14_Median	CountZerosAll	HasNoZeros	control_vs_IKKb delta Tub_ratio	control_vs_control_I/R d2_ratio	control_vs_control_I/R d14_ratio	IKKb delta Tub_vs_IKKb delta Tub_I/R d2_ratio	Ikkb delta Tub_vs_Ikkb delta Tub_I/R d14_ratio	control_vs_Ikkb delta Tub_FoldChange	control_vs_control_I/R d2_FoldChange	control_vs_control_I/R d14_FoldChange	Ikkb delta Tub_vs_Ikkb delta Tub_I/R d2_FoldChange	Ikkb delta Tub_vs_Ikkb delta Tub_I/R d14_FoldChange	control_vs_Ikkb delta Tub_FDR%	control_vs_control_I/R d2_FDR%	control_vs_control_I/R d14_FDR%	Ikkb delta Tub_vs_Ikkb delta Tub_I/R d2_FDR%	Ikkb delta Tub_vs_Ikkb delta Tub_I/R d14_FDR%	control_vs_Ikkb delta Tub_MeetsCutoffCriteria
Xist	inactive X specific transcripts	ENSMUSG00000086503	102503972	102526860	-1	X	0.00213929	0.00458315	4.77234	5.85536	3.47306	3.33341	0.000511928	0.0104123	1.53375	0.0014892	7.44081	5.60136	6.4281	6.23792	10.5863	8.09787	0.00160085	0.00278293	3.40324	0.00458315	3.47306	0.0104123	5.60136	6.4281	0.00278293	0	1	757.788	0.620038	1247.98	0.440166	0.000712987	757.788	-1.6128	1247.98	-2.27187	-1402.55	38.9	13	50.4	14.7	0	0
Slc7a12	solute carrier family 7 (cationic amino acid transporter, y+ system), member 12	ENSMUSG00000039710	14545757	14570890	1	3	0.00332779	0.0091663	3.29304	3.37159	1.73601	1.70738	0.0450497	0.017701	0.0115453	0.0498883	0.163152	0.0151286	0.0379494	1.47804	0.0188728	0.0693009	0.00373533	0.00278293	0.0414995	0.0091663	1.73601	0.017701	0.0498883	0.0379494	0.00373533	0	1	189.39	34.7979	464.755	0.517842	0.24154	189.39	34.7979	464.755	-1.93109	-4.1401	46.5	31.7	29.4	14.7	13.2	0
Ugt1a2	UDP glucuronosyltransferase 1 family, polypeptide A2	ENSMUSG00000090171	88128323	88146719	1	1	0.0375565	0.035574	7.53752	8.30232	6.74809	5.05862	0.0302037	0.0333195	0.376554	0.0215934	1.84886	0.615734	0.379494	2.82577	0.591919	0.619453	0.00160085	0.000927644	0.485707	0.0375565	6.74809	0.0333195	0.615734	0.591919	0.00160085	0	1	179.678	10.9594	4215.3	1.12716	0.0634486	179.678	10.9594	4215.3	1.12716	-15.7608	28.9	41.8	24.5	42.2	2.9	0
Atp13a4	ATPase type 13A4	ENSMUSG00000038094	29214671	29363682	-1	16	0.000475398	0	0.0493603	0.0504348	0.0551991	0.0495848	0.00255964	0.00416493	0.0115453	0.00446761	0.0312169	0.0279879	0.0186418	0.0168375	0.0240199	0.00911854	0.00373533	0.00649351	0.0141914	0.000475398	0.0504348	0.00416493	0.0279879	0.0186418	0.00649351	1	0	106.09	1.80202	7.76696	0.114143	0.0255017	106.09	1.80202	7.76696	-8.76093	-39.213	100	100	100	100	100	0
Ccdc180	coiled-coil domain containing 180	ENSMUSG00000035539	45890303	45950774	1	4	0	0.000218245	0.0105772	0.0191304	0.0127648	0.00952614	0.00204771	0.00208247	0.0044405	0.0022338	0.000588998	0.00075643	0	0.00366032	0	0.00121581	0.00266809	0.00185529	0.00206509	0.000218245	0.0127648	0.00208247	0.00075643	0	0.00185529	3	0	58.4882	16.875	6.88022	0.104801	0	58.4882	16.875	6.88022	-9.54186	0	100	100	100	100	100	0
Ptpn5	protein tyrosine phosphatase, non-receptor type 5	ENSMUSG00000030854	46727543	46783432	-1	7	0.00237699	0.00109123	0.181324	0.0202899	0.102808	0.0823156	0.00307157	0.00728863	0.0053286	0.00893522	0.0353399	0.00453858	0.0173103	0.102489	0.00257356	0.00668693	0.00106724	0.000927644	0.00698778	0.00237699	0.0823156	0.0053286	0.00893522	0.0173103	0.00106724	0	1	34.6302	9.21249	77.1297	0.446082	0.137317	34.6302	9.21249	77.1297	-2.24174	-7.28242	29.5	17.4	15.9	7.4	6.9	0
Ccdc170	coiled-coil domain containing 170	ENSMUSG00000019767	4432502	4512231	1	10	0.00142619	0.00152772	0.0977133	0.116232	0.0514041	0.0180752	0.00665506	0.00208247	0	0.00446761	0.00883496	0.00151286	0.00266312	0.0285505	0.00343141	0.00607903	0.00160085	0.00278293	0.00394951	0.00152772	0.0514041	0.00208247	0.00446761	0.00343141	0.00278293	1	0	33.6477	11.506	18.4712	0.73361	0.445215	33.6477	11.506	18.4712	-1.36312	-2.24611	100	100	100	100	100	0
Tmprss6	transmembrane serine protease 6	ENSMUSG00000016942	78323867	78352834	-1	15	0.00142619	0.0024007	0.0619523	0.0443478	0.0745187	0.0830484	0.00153578	0.00208247	0.000888099	0.0014892	0.00706797	0.00151286	0.0146471	0.0959004	0.0107232	0.0297872	0.0117396	0.0408163	0.0112314	0.0024007	0.0745187	0.00153578	0.00151286	0.0146471	0.0297872	0	1	31.0404	49.2569	2.5017	1.56317	0.163902	31.0404	49.2569	2.5017	1.56317	-6.1012	35.7	10.4	39.7	37.9	3.9	0
Dfnb59	pejvakin	ENSMUSG00000075267	76478820	76488900	1	2	0.000950796	0.00109123	0.0271985	0.0347826	0.0320845	0.0146556	0.00255964	0.00104123	0	0.00297841	0.00176699	0.00075643	0.00466045	0.0248902	0.000857854	0.00182371	0.00213447	0.000927644	0.00197909	0.00109123	0.0320845	0.00104123	0.00176699	0.00466045	0.00182371	1	0	29.4022	18.1577	17.593	1.04801	0.234146	29.4022	18.1577	17.593	1.04801	-4.27084	100	100	100	100	100	0
Abcc3	ATP-binding cassette, sub-family C (CFTR/MRP), member 3	ENSMUSG00000020865	94234121	94283823	-1	11	0.0385072	0.067656	2.34764	1.08203	2.95729	1.61236	0.198116	0.157226	0.170515	0.13105	0.295088	0.178517	0.357523	3.18814	0.299391	0.520973	0.330309	0.367347	0.31485	0.067656	1.61236	0.170515	0.178517	0.357523	0.367347	0	1	23.8317	9.03195	4.3892	0.396775	0.189235	23.8317	9.03195	4.3892	-2.52032	-5.28443	51.8	15.9	16.5	10	12.9	0
Igf2	insulin-like growth factor 2	ENSMUSG00000048583	142204503	142220553	-1	7	0.0377942	0.0534701	2.84023	1.18783	2.48844	0.90596	0.0307157	0.0458142	0.044405	0.0260611	0.179055	0.0393343	0.0406125	0.139092	0.0356009	0.0231003	0.0325507	0.0473098	0.0451096	0.0534701	1.18783	0.044405	0.0393343	0.0406125	0.0325507	0	1	22.2148	30.1982	36.4916	1.20415	1.31659	22.2148	30.1982	36.4916	1.20415	1.31659	50.5	29.1	24.1	51.2	51.1	0
Slc17a2	solute carrier family 17 (sodium phosphate), member 2	ENSMUSG00000036110	23990976	24009163	1	13	0.0166389	0.0152772	0.467916	0.168116	0.359829	0.351001	0.00511928	0.0031237	0.0115453	0.00297841	0.00883496	0.00378215	0.111185	0.570278	0.0780647	0.0857143	0.0373533	0.0473098	0.0423315	0.0166389	0.351001	0.00511928	0.00378215	0.111185	0.0473098	0	1	21.0952	92.8048	7.41921	3.25025	0.149651	21.0952	92.8048	7.41921	3.25025	-6.68222	39.7	15.8	15.5	34.6	11.2	0
Gm29337	predicted gene 29337	ENSMUSG00000099848	88796197	88803132	-1	1	0.000237699	0	0.00705148	0.0110145	0.00448492	0.00464094	0.00102386	0	0.0026643	0.0014892	0.00412298	0.00226929	0	0.00951684	0.000428927	0.000607903	0	0	0.00125653	0.000237699	0.00464094	0.00102386	0.00226929	0.000428927	0	5	0	19.5244	2.04511	0	0.232161	0.554172	19.5244	2.04511	0	-4.30736	-1.8045	100	100	100	100	100	0
Igf2os	insulin-like growth factor 2, opposite strand	ENSMUSG00000086266	142213430	142224093	1	7	0.0011885	0.000436491	0.0428125	0.0173913	0.0424343	0.0227162	0.00153578	0.00208247	0	0.0014892	0.011191	0	0.000665779	0.0102489	0.000428927	0.000607903	0.000533618	0.000927644	0.00133885	0.0011885	0.0227162	0.00153578	0.0014892	0.000665779	0.000607903	2	0	19.1134	15.2539	37.3681	0.773869	1.78512	19.1134	15.2539	37.3681	-1.29221	1.78512	100	100	100	100	100	0
Tnfaip8l3	tumor necrosis factor, alpha-induced protein 8-like 3	ENSMUSG00000074345	53930689	53975672	-1	9	0.000237699	0.000218245	0.00956986	0.00492754	0.00344994	0.00390816	0.00767892	0.00208247	0.0053286	0.00819062	0.00294499	0.00983359	0.0113182	0.00512445	0.00686283	0.00303951	0.0144077	0.0102041	0.00522652	0.000237699	0.00390816	0.0053286	0.00819062	0.00686283	0.0102041	0	1	16.4416	0.477151	0.383	0.0446082	0.0346357	16.4416	-2.09577	-2.61097	-22.4174	-28.8719	42.4	4.5	4.3	4.2	3.7	0
Bhmt	betaine-homocysteine methyltransferase	ENSMUSG00000074768	93753183	93774469	-1	13	0.0972189	0.16172	1.53521	0.35913	2.30042	2.96214	0.00665506	0.00104123	0.00976909	0.00595681	0.00765697	0.00453858	0.0745672	0.477306	0.0501844	0.0741641	0.0101387	0.393321	0.0743657	0.16172	2.30042	0.00665506	0.00595681	0.0745672	0.0741641	0	1	14.2247	386.183	31.018	24.3003	2.16878	14.2247	386.183	31.018	24.3003	2.16878	24	18.6	40.7	22.4	41.5	0
Ifi44l	interferon-induced protein 44 like	ENSMUSG00000039146	151464374	151468529	-1	3	0.000237699	0	0.00554045	0.00434783	0.00310495	0.00195408	0.000511928	0.00208247	0.000888099	0	0	0	0	0	0	0.000607903	0	0	0.00011885	0.000237699	0.00310495	0.000888099	0	0	0	9	0	13.0625	0	0	0.267649	0	13.0625	0	0	-3.73623	0	100	100	100	100	100	0
Gm1661	armadillo-like helical domain containing 1	ENSMUSG00000060268	117070531	117109322	-1	4	0.000475398	0.000218245	0	0.00347826	0.000344994	0.00268686	0.00153578	0.00416493	0.0044405	0.0022338	0.00412298	0.00378215	0.000665779	0.000732064	0.00257356	0.00121581	0	0.000927644	0.00137579	0.000218245	0.00268686	0.00416493	0.00378215	0.000732064	0.000927644	2	0	12.3112	0.710405	2.89643	0.0524007	0.298123	12.3112	-1.40765	2.89643	-19.0837	-3.35432	100	100	100	100	100	0
Gm11642	predicted gene 11642	ENSMUSG00000086794	103614776	103615358	1	11	0	0.000218245	0.00151103	0.0104348	0.000689988	0.00268686	0.00460735	0.0093711	0.0053286	0.00893522	0.00530098	0.0075643	0.00133156	0.00366032	0	0.00425532	0.000533618	0	0.00317359	0.000218245	0.00268686	0.0053286	0.0075643	0.00133156	0.000533618	3	0	12.3112	0.355203	5.03517	0.0409574	0.163902	12.3112	-2.81529	5.03517	-24.4156	-6.1012	100	100	100	100	100	0
Abcg5	ATP binding cassette subfamily G member 5	ENSMUSG00000040505	84965662	84990439	-1	17	0	0.000218245	0.000503677	0.00289855	0.00241496	0.0012213	0.00204771	0	0.000888099	0.0014892	0	0.00075643	0	0.000732064	0	0.00851064	0	0.0185529	0.000744247	0.000218245	0.00241496	0.000888099	0.00075643	0	0.00851064	6	0	11.0653	3.19258	0.283758	0.245744	0	11.0653	3.19258	-3.52413	-4.06927	0	100	100	100	100	100	0
Hsd3b5	hydroxy-delta-5-steroid dehydrogenase, 3 beta- and steroid delta-isomerase 5	ENSMUSG00000038092	98525950	98537568	-1	3	0	0.000218245	0.00554045	0.00231884	0.00275995	0.00048852	0.00102386	0.00104123	0.000888099	0.000744602	0.000588998	0	0.00199734	0.00439239	0	0.000607903	0	0	0.000676252	0.000218245	0.00231884	0.00102386	0.000588998	0.00199734	0	5	0	10.6249	3.93693	0	0.21316	0.109268	10.6249	3.93693	0	-4.69131	-9.1518	100	100	100	100	100	0
Siglecg	sialic acid binding Ig-like lectin G	ENSMUSG00000030468	43057628	43067782	1	7	0.000237699	0	0.00100735	0.00434783	0.00241496	0.00219834	0.00511928	0.0104123	0.0115453	0.00595681	0.00294499	0.00378215	0.0113182	0.00146413	0.00686283	0.0151976	0.0106724	0.0120594	0.00473355	0.000237699	0.00241496	0.0104123	0.00378215	0.00686283	0.0120594	1	0	10.1597	0.638515	0.200256	0.0228286	0.0346357	10.1597	-1.56613	-4.99361	-43.8047	-28.8719	100	100	100	100	100	0
Trpc5	transient receptor potential cation channel, subfamily C, member 5	ENSMUSG00000041710	143164667	143471176	-1	X	0.000237699	0.000654736	0	0.00289855	0.00241496	0.00073278	0.000511928	0	0.000888099	0	0	0	0	0	0.000428927	0.00182371	0.00160085	0	0.000333313	0.000237699	0.00241496	0.000511928	0	0	0.00160085	8	0	10.1597	0	1.50854	0.464321	0	10.1597	0	1.50854	-2.15368	0	100	100	100	100	100	0
Prlr	prolactin receptor	ENSMUSG00000005268	10177324	10349266	1	15	0.189208	0.27608	3.53229	2.67797	2.98178	2.72521	0.0470974	0.0458142	0.15897	0.0513775	0.461774	0.234493	0.528628	2.29283	0.566612	0.497872	0.124333	0.12987	0.368927	0.27608	2.72521	0.0470974	0.234493	0.566612	0.12987	0	1	9.87107	11.6217	20.9841	5.86191	0.487247	9.87107	11.6217	20.9841	5.86191	-2.05235	51.4	23.5	30.3	9.6	14.4	0
Galr2	galanin receptor 2	ENSMUSG00000020793	116171765	116174764	1	11	0.00380319	0.00305543	0.0130956	0.0466667	0.0362244	0.0214949	0.00819085	0.00832986	0.00888099	0.00967982	0.010602	0.0136157	0.0113182	0.0139092	0.00772068	0.0121581	0.0213447	0.0148423	0.0117381	0.00380319	0.0362244	0.00832986	0.010602	0.0113182	0.0148423	0	1	9.52475	3.41676	2.44062	0.456572	0.336023	9.52475	3.41676	2.44062	-2.19023	-2.97599	8.6	10.7	17.9	11.1	3.4	0
Tmem150b	transmembrane protein 150B	ENSMUSG00000046456	4709831	4728248	-1	7	0.00190159	0.000218245	0	0.00376812	0.00206996	0.00097704	0.00767892	0.00520616	0.0017762	0.00521221	0.00412298	0.00529501	0.0153129	0.00439239	0.0150124	0.0303951	0.0170758	0.0315399	0.00479928	0.000218245	0.00206996	0.00520616	0.00521221	0.0150124	0.0303951	1	0	9.48458	0.397138	0.0681018	0.0419206	0.0145376	9.48458	-2.51802	-14.6839	-23.8546	-68.787	100	100	100	100	100	0
Apol11b	apolipoprotein L 11b	ENSMUSG00000091694	77518146	77527486	-1	15	0.000475398	0.000218245	0	0.00202899	0.00137998	0.0036639	0.00102386	0	0	0.000744602	0.000588998	0	0.00266312	0.000732064	0.000857854	0.00182371	0.000533618	0	0.000660531	0.000218245	0.00202899	0	0.000588998	0.000857854	0.000533618	5	0	9.29681	3.44481	3.80232	0	0.254409	9.29681	3.44481	3.80232	0	-3.93069	100	100	100	100	100	0
Cma1	chymase 1, mast cell	ENSMUSG00000022225	56178908	56182132	-1	14	0.000237699	0.000218245	0.000503677	0.000289855	0.00241496	0.00219834	0.00255964	0.00416493	0.0026643	0	0.001178	0.00151286	0.00199734	0.00146413	0	0.00182371	0.00693703	0	0.00148849	0.000237699	0.00219834	0.0026643	0.001178	0.00146413	0.00182371	3	0	9.24841	1.86617	1.20542	0.0892164	0.162348	9.24841	1.86617	1.20542	-11.2087	-6.15959	100	100	100	100	100	0
Gm8883	predicted gene 8883	ENSMUSG00000099707	71927271	71930363	1	1	0.000950796	0.000218245	0.017125	0.00347826	0.00862485	0.011236	0.00153578	0	0.0044405	0.0022338	0.00530098	0.00075643	0.0106525	0.0849195	0.00214463	0.00668693	0	0.00278293	0.0031306	0.000950796	0.00862485	0.00153578	0.0022338	0.0106525	0.00278293	2	0	9.07119	3.86106	3.0992	0.619095	0.089256	9.07119	3.86106	3.0992	-1.61526	-11.2037	100	100	100	100	100	0
Slc22a29	solute carrier family 22. member 29	ENSMUSG00000075044	8137529	8196264	-1	19	0.0373188	0.0301179	0.434673	0.824928	0.327744	0.25745	0.0547763	0.0572678	0.0914742	0.0618019	0.113677	0.157337	0.0286285	0.122987	0.0154414	0.0133739	0	0.00278293	0.0595349	0.0373188	0.327744	0.0572678	0.113677	0.0286285	0.00278293	1	0	8.7823	2.88313	117.769	0.651653	1.30355	8.7823	2.88313	117.769	-1.53456	1.30355	100	100	100	100	100	0
Ighv9-3	immunoglobulin heavy variable V9-3	ENSMUSG00000096459	114104312	114104742	-1	12	0.000237699	0.00501964	0.00100735	0.00405797	0.0255296	0.00879336	0.0133101	0.0062474	0.0079929	0.0022338	0.00235599	0	0.00798935	0.0409956	0.00257356	0.00607903	0.0165422	0.0473098	0.00616321	0.00100735	0.00879336	0.0079929	0.0022338	0.00798935	0.0165422	1	0	8.72916	3.93649	0.531573	0.126031	0.126087	8.72916	3.93649	-1.88121	-7.93455	-7.93103	100	100	100	100	100	0
Cdc25c	cell division cycle 25C	ENSMUSG00000044201	34866046	34884586	-1	18	0.000237699	0.000872981	0	0.00492754	0.00206996	0.00170982	0.085492	0.104123	0.126998	0.0774386	0.103075	0.128593	0.00665779	0.00585652	0.00214463	0.00547112	0.00960512	0.00371058	0.00566382	0.000237699	0.00206996	0.104123	0.103075	0.00585652	0.00547112	1	0	8.70834	0.0200822	0.378344	0.00228286	0.0405871	8.70834	-49.7953	-2.6431	-438.047	-24.6384	100	100	100	100	100	0
Kcnj3	potassium inwardly-rectifying channel, subfamily J, member 3	ENSMUSG00000026824	55325982	55488157	1	2	0.000237699	0.000436491	0.00604412	0.00492754	0.00379494	0.00341964	0.000511928	0.00104123	0	0	0.000588998	0.00226929	0.000665779	0.000732064	0.000857854	0	0.000533618	0	0.000627388	0.000436491	0.00379494	0.000511928	0.000588998	0.000732064	0	4	0	8.6942	6.44304	0	0.852641	0.596246	8.6942	6.44304	0	-1.17283	-1.67716	100	100	100	100	100	0
5730437C11Rik	RIKEN cDNA 5730437C11 gene	ENSMUSG00000085121	98844965	98848572	-1	3	0.000950796	0.000654736	0.00705148	0.00811594	0.00758987	0.0134343	0.00204771	0.00520616	0.000888099	0.0022338	0.00765697	0.00529501	0.00599201	0.00366032	0.00171571	0.000607903	0.000533618	0.00371058	0.00368545	0.000950796	0.00811594	0.00204771	0.00529501	0.00366032	0.000607903	0	1	8.53594	1.53275	13.3507	0.464321	0.259758	8.53594	1.53275	13.3507	-2.15368	-3.84974	36.5	34.1	21.6	13.2	2.9	0
Akr1c18	aldo-keto reductase family 1, member C18	ENSMUSG00000021214	4182614	4200653	-1	13	0.250773	0.136622	3.63856	0.714203	2.83999	2.1043	0.00153578	0.00728863	0.0115453	0.00297841	0.237955	0.00378215	0.5253	4.43265	0.0102942	0.177508	0.000533618	0.000927644	0.157065	0.250773	2.1043	0.00728863	0.00378215	0.5253	0.000927644	0	1	8.39127	556.377	2268.43	34.406	0.47739	8.39127	556.377	2268.43	34.406	-2.09473	37.2	17.3	17.8	31	20.6	0
Tat	tyrosine aminotransferase	ENSMUSG00000001670	110717069	110726435	1	8	0.000713097	0.00109123	0	0	0.0058649	0.00928188	0.00204771	0.00208247	0.000888099	0.00521221	0.000588998	0.00302572	0.00599201	0.00292826	0	0.152584	0.00960512	0.378479	0.00250536	0.000713097	0.0058649	0.00204771	0.00302572	0.00292826	0.152584	3	0	8.22455	1.93835	0.0384373	0.348241	0.243523	8.22455	1.93835	-26.0164	-2.87157	-4.10639	100	100	100	100	100	0
Gm10283	predicted gene 10283	ENSMUSG00000070023	60883058	60956232	-1	8	0	0.000218245	0.00251838	0.00173913	0.00275995	0.00073278	0	0	0	0	0	0.00075643	0	0.00146413	0	0	0	0	0	0.000218245	0.00173913	0	0	0	0	11	0	7.9687	0	0	0	0	7.9687	0	0	0	0	100	100	100	100	100	0
Igkv1-88	immunoglobulin kappa chain variable 1-88	ENSMUSG00000076535	68839249	68840015	-1	6	0.0011885	0.000218245	0	0.00173913	0	0.0036639	0	0.00104123	0	0.000744602	0	0	0	0	0	0.00790274	0	0.00185529	0	0.000218245	0.00173913	0	0	0	0.00185529	10	0	7.9687	0	0.937391	0	0	7.9687	0	-1.06679	0	0	100	100	100	100	100	0
Tex21	testis expressed gene 21	ENSMUSG00000021056	76245460	76293520	-1	12	0.0011885	0.000218245	0	0.00057971	0.00172497	0.00268686	0	0	0	0	0	0	0.000665779	0.000732064	0.000857854	0	0	0	0	0.000218245	0.00172497	0	0	0.000732064	0	10	0	7.90382	0	0	0	0.298123	7.90382	0	0	0	-3.35432	100	100	100	100	100	0
Cd300ld3	CD300 molecule like family member D3	ENSMUSG00000069607	114932957	114939235	-1	11	0.000237699	0.000218245	0	0.00173913	0.00172497	0.00048852	0.000511928	0	0	0	0	0	0	0	0.000428927	0	0.00106724	0	0	0.000218245	0.00172497	0	0	0	0	10	0	7.90382	0	0	0	0	7.90382	0	0	0	0	100	100	100	100	100	0
Gm42477	predicted gene 42477	ENSMUSG00000106967	4826234	4831282	1	16	0.000950796	0.000218245	0	0.00173913	0.00172497	0.00048852	0.00204771	0	0.0071048	0.0014892	0.000588998	0.00151286	0.00199734	0.00146413	0.000428927	0.000607903	0.00106724	0.00185529	0.00126568	0.000218245	0.00172497	0.00204771	0.0014892	0.00146413	0.00106724	2	0	7.90382	1.15832	1.6163	0.10658	0.149062	7.90382	1.15832	1.6163	-9.38261	-6.70864	100	100	100	100	100	0
Gm16235	predicted gene 16235	ENSMUSG00000087429	88280098	88285749	-1	10	0.000475398	0.000218245	0	0.00173913	0.000689988	0.00170982	0.00102386	0	0	0	0.000588998	0.00075643	0.00199734	0.00219619	0.00343141	0.000607903	0.00160085	0.00185529	0.000723209	0.000218245	0.00170982	0	0.000588998	0.00219619	0.00160085	4	0	7.83439	2.90293	1.06807	0	0.0993744	7.83439	2.90293	1.06807	0	-10.063	100	100	100	100	100	0
Ceacam2	carcinoembryonic antigen-related cell adhesion molecule 2	ENSMUSG00000054385	25215467	25239282	-1	7	0.271452	0.232431	2.86491	1.71768	2.23487	2.09404	0.00255964	0	0.0026643	0.0014892	0.0435858	0.00226929	0.051265	1.43265	0.00557605	0.0297872	0	0.000927644	0.0366865	0.271452	2.09404	0.00255964	0.00226929	0.051265	0.000927644	2	0	7.71421	922.774	2257.38	106.051	5.29508	7.71421	922.774	2257.38	106.051	5.29508	100	100	100	100	100	0
Padi2	peptidyl arginine deiminase, type II	ENSMUSG00000028927	140633655	140679897	1	4	0.0159258	0.0141859	0.110809	0.122319	0.145588	0.109917	0.0389065	0.0437318	0.0364121	0.0357409	0.0724467	0.0332829	0.0918775	0.0629575	0.0737754	0.138602	0.120598	0.0946197	0.0731111	0.0159258	0.122319	0.0389065	0.0357409	0.0737754	0.120598	0	1	7.68053	3.42238	1.01427	0.409336	0.215869	7.68053	3.42238	1.01427	-2.44298	-4.63244	40.7	11.3	62.4	9	10.9	0
Hsd17b14	hydroxysteroid (17-beta) dehydrogenase 14	ENSMUSG00000030825	45204317	45217176	1	7	0.051343	0.0488869	0.290118	0.164058	0.508521	0.390572	0.00511928	0.0208247	0.0186501	0.00893522	0.0306279	0.015885	0.0219707	0.107613	0.0047182	0.0170213	0.00640342	0.00742115	0.0213977	0.051343	0.390572	0.0186501	0.015885	0.0219707	0.00742115	0	1	7.6071	24.5874	52.6295	2.75296	2.33688	7.6071	24.5874	52.6295	2.75296	2.33688	19.1	15.6	11.4	32.7	50.9	0
Mdh1b	malate dehydrogenase 1B, NAD (soluble)	ENSMUSG00000025963	63737978	63769477	-1	1	0.000475398	0.000872981	0.000503677	0.00608696	0.00379494	0.00341964	0.00204771	0.0031237	0.0017762	0	0.00353399	0.00302572	0.00133156	0.000732064	0.000428927	0.00182371	0	0.000927644	0.00155388	0.000503677	0.00379494	0.00204771	0.00302572	0.000732064	0.000927644	2	0	7.53446	1.25423	4.09094	0.245971	0.688023	7.53446	1.25423	4.09094	-4.06553	-1.45344	100	100	100	100	100	0
E330021D16Rik	RIKEN cDNA E330021D16 gene	ENSMUSG00000045291	136377315	136392567	-1	6	0.00190159	0.000218245	0.0251838	0.0188406	0.00862485	0.0139228	0.000511928	0	0.0035524	0	0	0	0.00865513	0.0329429	0.00300249	0.00668693	0	0.00185529	0.00245204	0.00190159	0.0139228	0.000511928	0	0.00865513	0.00185529	5	0	7.32166	0	7.5044	3.71457	0.219707	7.32166	0	7.5044	3.71457	-4.55151	100	100	100	100	100	0
9030619P08Rik	RIKEN cDNA 9030619P08 gene	ENSMUSG00000053168	75299455	75303678	-1	15	0.250297	0.283501	1.70394	0.544348	2.07445	2.73962	0.0240606	0.0333195	0.0515098	0.0595681	0.0253269	0.0287443	0.177763	1.9978	0.0510423	0.0911854	0.0197439	0.0231911	0.0753768	0.283501	2.07445	0.0333195	0.0287443	0.177763	0.0231911	0	1	7.31727	72.169	89.4503	8.50856	1.59482	7.31727	72.169	89.4503	8.50856	1.59482	9.7	12.7	9.8	19.4	53.5	0
D930032P07Rik	RIKEN cDNA D930032P07 gene	ENSMUSG00000097735	28655624	28697427	1	19	0.000237699	0	0.000503677	0.00173913	0.00172497	0.00195408	0.00102386	0.00208247	0	0.000744602	0	0	0	0	0.00128678	0	0.000533618	0.000927644	0.000518647	0.000237699	0.00173913	0.00102386	0	0	0.000533618	7	0	7.31652	0	3.25913	0.232161	0	7.31652	0	3.25913	-4.30736	0	100	100	100	100	100	0
Vwa3b	von Willebrand factor A domain containing 3B	ENSMUSG00000050122	37065677	37226694	1	1	0.000237699	0.000872981	0	0.00173913	0.00172497	0.00097704	0.00204771	0.00104123	0.0035524	0.00297841	0.00235599	0.00075643	0.00466045	0.00219619	0.00514712	0.00425532	0.00960512	0.0111317	0.00212195	0.000237699	0.00172497	0.00204771	0.00235599	0.00466045	0.00960512	1	0	7.25695	0.732164	0.179589	0.11608	0.0510034	7.25695	-1.36581	-5.56828	-8.61472	-19.6065	100	100	100	100	100	0
Gm2420	predicted gene 2420	ENSMUSG00000082305	32877674	32893538	1	5	0.000237699	0.00130947	0	0.00318841	0.00103498	0.00170982	0.00204771	0.0031237	0.000888099	0.000744602	0.001178	0	0.00199734	0.000732064	0.00128678	0.00121581	0.000533618	0.000927644	0.00110649	0.000237699	0.00170982	0.00204771	0.000744602	0.00128678	0.000927644	2	0	7.19321	2.29629	1.84319	0.11608	0.184724	7.19321	2.29629	1.84319	-8.61472	-5.41349	100	100	100	100	100	0
Scgb1c1	secretoglobin, family 1C, member 1	ENSMUSG00000038801	140425460	140426682	1	7	0.00332779	0.00392842	0.0211544	0.0165217	0.0279445	0.037616	0	0	0.000888099	0	0.00530098	0	0.00599201	0.0417277	0.000428927	0.00303951	0.00106724	0	0.00318365	0.00392842	0.0279445	0	0	0.00599201	0.00106724	5	0	7.11343	0	26.184	0	0.655609	7.11343	0	26.184	0	-1.5253	100	100	100	100	100	0
Zfp773	zinc finger protein 773	ENSMUSG00000063535	7130072	7139754	-1	7	0.00190159	0.00152772	0.0196434	0.0269565	0.0117298	0.01319	0.0138221	0.0114536	0.0115453	0.0119136	0.0153139	0.0196672	0.0166445	0.010981	0.0137257	0.0158055	0.0128068	0.012987	0.0130885	0.00190159	0.01319	0.0115453	0.0153139	0.0137257	0.012987	0	1	6.93631	0.861309	1.01563	0.164707	0.138543	6.93631	-1.16102	1.01563	-6.07138	-7.21798	40	20.5	54.8	3.5	3.8	0
Gbp3	guanylate binding protein 3	ENSMUSG00000028268	142265787	142278970	1	3	0.0541954	0.0565255	0.662839	0.312464	0.59477	0.383977	0.191973	0.171803	0.211368	0.211467	0.392861	0.247352	0.309587	0.800878	0.157845	0.366565	0.249733	0.462894	0.27966	0.0565255	0.383977	0.191973	0.247352	0.309587	0.366565	0	1	6.79298	1.55235	1.0475	0.294445	0.182584	6.79298	1.55235	1.0475	-3.39622	-5.47694	40.4	39.9	69.6	10.2	10.2	0
Baat	bile acid-Coenzyme A: amino acid N-acyltransferase	ENSMUSG00000039653	49489422	49506557	-1	4	0.0125981	0.0152772	0.0856251	0.153333	0.0983233	0.103566	0.0414662	0.044773	0.0612789	0.0431869	0.0665567	0.0824508	0.0599201	0.045388	0.0347431	0.0504559	0.0330843	0.0732839	0.055188	0.0152772	0.103566	0.044773	0.0665567	0.045388	0.0504559	0	1	6.77915	1.55606	2.05261	0.341214	0.336591	6.77915	1.55606	2.05261	-2.93071	-2.97097	35.2	37.7	39	4.3	2.9	0
Melk	maternal embryonic leucine zipper kinase	ENSMUSG00000035683	44300876	44364675	1	4	0.00190159	0.000436491	0	0.0182609	0.000344994	0.00293112	0.325586	0.264473	0.349911	0.32688	0.423489	0.322239	0.00665779	0.00585652	0.0064339	0.0103343	0.0117396	0.0102041	0.0102692	0.000436491	0.00293112	0.325586	0.32688	0.0064339	0.0103343	1	0	6.71519	0.00896695	0.283629	0.00134063	0.0678423	6.71519	-111.521	-3.52573	-745.918	-14.7401	100	100	100	100	100	0
Dscam	DS cell adhesion molecule	ENSMUSG00000050272	96392040	96971952	-1	16	0	0.000218245	0.00402941	0.00318841	0.00137998	0.00146556	0	0.00104123	0.000888099	0.000744602	0.000588998	0.00075643	0	0.00219619	0.000428927	0.00243161	0	0.000927644	0.000822265	0.000218245	0.00146556	0.000888099	0.000744602	0.000428927	0.000927644	4	0	6.71519	1.96825	1.57987	0.245744	0.508817	6.71519	1.96825	1.57987	-4.06927	-1.96534	100	100	100	100	100	0
Gm11374	#N/A	ENSMUSG00000086852	#N/A	#N/A	#N/A	#N/A	0	0.000218245	0.000503677	0.00173913	0.00103498	0.00146556	0.000511928	0	0	0	0	0.00075643	0.00133156	0.0161054	0.000428927	0.000607903	0	0	0.000466302	0.000218245	0.00146556	0	0	0.00133156	0	7	0	6.71519	0	0	0	0.163902	6.71519	0	0	0	-6.1012	100	100	100	100	100	0
Platr7	pluripotency associated transcript 7	ENSMUSG00000097076	84383281	84389202	-1	10	0.00142619	0.000218245	0	0.00231884	0.00103498	0.00146556	0.000511928	0	0.0017762	0.000744602	0.00176699	0	0.00332889	0.000732064	0.000428927	0.000607903	0.000533618	0.000927644	0.000738333	0.000218245	0.00146556	0.000511928	0.000744602	0.000732064	0.000607903	3	0	6.71519	1.96825	2.41085	0.42632	0.298123	6.71519	1.96825	2.41085	-2.34565	-3.35432	100	100	100	100	100	0
Cbr1	carbonyl reductase 1	ENSMUSG00000051483	93402741	93407393	1	16	1.09318	1.0766	4.9451	2.83449	8.21604	7.33146	0.691615	0.975635	1.20249	0.793745	1.40829	1.35703	2.84021	5.74817	2.20125	1.42736	0.86286	1.20408	1.38266	1.09318	7.33146	0.975635	1.35703	2.84021	1.20408	0	1	6.70656	5.40256	6.08884	1.12048	0.384893	6.70656	5.40256	6.08884	1.12048	-2.59812	16.7	10.1	16.9	39	9.1	0
A830009L08Rik	RIKEN cDNA A830009L08 gene	ENSMUSG00000097182	91517109	91536204	-1	13	0.00190159	0.000436491	0	0.00289855	0.00206996	0.0048852	0	0.00104123	0	0	0.000588998	0.00302572	0.00199734	0.00219619	0.000428927	0.00182371	0.00106724	0.00185529	0.00144547	0.000436491	0.00289855	0	0.000588998	0.00199734	0.00182371	4	0	6.64058	4.92116	1.58937	0	0.218536	6.64058	4.92116	1.58937	0	-4.5759	100	100	100	100	100	0
Gm10479	predicted gene, 49957	ENSMUSG00000073184	19342814	19351265	1	12	0.00237699	0.000218245	0	0.00144928	0.000689988	0.00146556	0.000511928	0	0	0.0014892	0.001178	0.00075643	0	0	0	0.000607903	0.000533618	0	0.000522773	0.000218245	0.00144928	0	0.001178	0	0.000533618	7	0	6.64058	1.23029	2.71594	0	0	6.64058	1.23029	2.71594	0	0	100	100	100	100	100	0
RP24-457L7.3	predicted gene 45901	ENSMUSG00000108111	90463375	90496462	1	6	0	0.000218245	0.000503677	0.00144928	0.00103498	0.00146556	0	0	0.000888099	0.000744602	0	0	0	0.000732064	0.000428927	0	0.000533618	0	0.000323586	0.000218245	0.00144928	0	0	0.000428927	0	8	0	6.64058	0	0	0	0.508817	6.64058	0	0	0	-1.96534	100	100	100	100	100	0
Sost	sclerostin	ENSMUSG00000001494	101853284	101857841	-1	11	0.00309009	0.00349192	0.0146066	0.0202899	0.0234596	0.0229604	0.0127982	0.00832986	0.0106572	0.00744602	0.00471198	0.00832073	0.00599201	0.010981	0.000857854	0.00243161	0.00106724	0.000927644	0.00788337	0.00349192	0.0229604	0.0106572	0.00744602	0.00599201	0.00106724	0	1	6.57529	3.08359	21.5139	0.327659	0.582763	6.57529	3.08359	21.5139	-3.05195	-1.71596	15.1	32.4	28.8	9	22.1	0
Rnase1	ribonuclease, RNase A family, 1 (pancreatic)	ENSMUSG00000035896	51382455	51384242	-1	14	0.000475398	0.0091663	0	0.00231884	0.00310495	0.0161212	0.00153578	0	0	0.000744602	0.00353399	0.00075643	0.131158	0.00512445	0.0793515	1.1696	0.280149	0.299629	0.00331947	0.000475398	0.00310495	0	0.00075643	0.0793515	0.299629	3	0	6.53126	4.10474	0.0103626	0	0.00599104	6.53126	4.10474	-96.5005	0	-166.916	100	100	100	100	100	0
Gm28114	predicted gene 28114	ENSMUSG00000100375	75220855	75223030	-1	15	0	0.000436491	0.000503677	0	0.00275995	0.0036639	0.000511928	0	0	0.0014892	0	0.00075643	0.000665779	0.00439239	0.000857854	0	0	0	0.000470084	0.000436491	0.00275995	0	0.00075643	0.000857854	0	8	0	6.32305	3.64866	0	0	0.508817	6.32305	3.64866	0	0	-1.96534	100	100	100	100	100	0
Ccdc81	coiled-coil domain containing 81	ENSMUSG00000039391	89515356	89552837	-1	7	0.000950796	0.000218245	0	0.00173913	0.00137998	0.00097704	0.000511928	0.00104123	0.0026643	0	0.001178	0	0	0.00292826	0.00171571	0.000607903	0.000533618	0.00185529	0.000963918	0.000218245	0.00137998	0.00104123	0	0.00171571	0.000607903	4	0	6.32305	0	2.27006	0.209603	0.127204	6.32305	0	2.27006	-4.77093	-7.86137	100	100	100	100	100	0
Sstr3	somatostatin receptor 3	ENSMUSG00000044933	78421208	78428885	-1	15	0	0.000218245	0.00100735	0.00492754	0.00137998	0.00048852	0.00153578	0	0.0026643	0.000744602	0.000588998	0.00226929	0	0.00219619	0	0.00121581	0	0.000927644	0.000836123	0.000218245	0.00137998	0.00153578	0.000744602	0	0.000927644	5	0	6.32305	1.85331	1.48761	0.142107	0	6.32305	1.85331	1.48761	-7.03696	0	100	100	100	100	100	0
Sult2a3	sulfotransferase family 2A, dehydroepiandrosterone (DHEA)-preferring, member 3	ENSMUSG00000074375	13801371	13856969	-1	7	0	0.000218245	0.00100735	0.00115942	0.00137998	0.00170982	0.000511928	0	0	0.000744602	0.001178	0.00151286	0	0	0	0	0	0	0.000109123	0.000218245	0.00137998	0	0.001178	0	0	9	0	6.32305	1.17146	0	0	0	6.32305	1.17146	0	0	0	100	100	100	100	100	0
Gm12536	predicted gene 12536	ENSMUSG00000085654	57300096	57307305	1	4	0	0.000218245	0.000503677	0.00057971	0.00137998	0.00146556	0.000511928	0.00104123	0.000888099	0	0.00235599	0.00075643	0.00266312	0	0.00300249	0.00243161	0.00106724	0	0.000822265	0.000218245	0.00137998	0.000888099	0.00075643	0.00266312	0.00106724	4	0	6.32305	1.82433	1.29304	0.245744	0.0819511	6.32305	1.82433	1.29304	-4.06927	-12.2024	100	100	100	100	100	0
Muc16	mucin 16	ENSMUSG00000109564	18406751	18585826	-1	9	0.000713097	0.000218245	0	0	0.00137998	0.00219834	0.000511928	0.00104123	0.000888099	0.0022338	0.000588998	0	0	0	0	0.00121581	0.00160085	0	0.000550463	0.000218245	0.00137998	0.000888099	0.000588998	0	0.00121581	7	0	6.32305	2.34292	1.13503	0.245744	0	6.32305	2.34292	1.13503	-4.06927	0	100	100	100	100	100	0
Ido1	indoleamine 2,3-dioxygenase 1	ENSMUSG00000031551	25074152	25087025	-1	8	0.000237699	0.000872981	0	0.0026087	0.000344994	0.00146556	0	0.00104123	0.0035524	0.000744602	0.000588998	0.00151286	0.00399467	0.000732064	0.00214463	0.000607903	0.00320171	0.000927644	0.000900313	0.000237699	0.00146556	0.00104123	0.000744602	0.00214463	0.000927644	2	0	6.16561	1.96825	1.57987	0.228286	0.110834	6.16561	1.96825	1.57987	-4.38047	-9.02248	100	100	100	100	100	0
Nlrp1a	NLR family, pyrin domain containing 1A	ENSMUSG00000069830	70983062	71035530	-1	11	0.000237699	0.000654736	0	0.00231884	0.00103498	0.00146556	0.0184294	0.0104123	0.0079929	0.0178704	0.0123689	0.00983359	0.00466045	0.00146413	0.0047182	0.0103343	0.00800427	0.00742115	0.00606967	0.000237699	0.00146556	0.0104123	0.0123689	0.00466045	0.00800427	1	0	6.16561	0.118487	0.183097	0.0228286	0.0510034	6.16561	-8.43975	-5.46158	-43.8047	-19.6065	100	100	100	100	100	0
Gm14002	predicted gene 14002	ENSMUSG00000086416	125049449	125059432	-1	2	0.000237699	0.000436491	0	0.00434783	0.000689988	0.00146556	0.0035835	0.00208247	0.0017762	0.00446761	0.00824597	0.00302572	0.00199734	0.00805271	0.00428927	0.00303951	0.00106724	0.00463822	0.00255409	0.000237699	0.00146556	0.00208247	0.00446761	0.00428927	0.00303951	1	0	6.16561	0.328041	0.482169	0.114143	0.0554172	6.16561	-3.0484	-2.07396	-8.76093	-18.045	100	100	100	100	100	0
Gm11630	predicted gene 11630	ENSMUSG00000086917	97775420	97784637	1	11	0.000237699	0	0.00251838	0.00231884	0.00103498	0.00146556	0.00204771	0.00104123	0	0.000744602	0.00176699	0.00075643	0.000665779	0.000732064	0.000428927	0	0.00106724	0.00185529	0.000895706	0.000237699	0.00146556	0.00104123	0.00075643	0.000665779	0.00106724	3	0	6.16561	1.93747	1.37323	0.228286	0.357024	6.16561	1.93747	1.37323	-4.38047	-2.80093	100	100	100	100	100	0
Esco2	establishment of sister chromatid cohesion N-acetyltransferase 2	ENSMUSG00000022034	66056487	66071443	-1	14	0.000713097	0.000654736	0.00251838	0.0350725	0.000689988	0.00439668	0.284632	0.142649	0.181172	0.333582	0.355755	0.312405	0.00732357	0.0139092	0.00257356	0.00972644	0.022412	0.0120594	0.0129843	0.000713097	0.00439668	0.181172	0.333582	0.00732357	0.0120594	0	1	6.16561	0.0131802	0.364586	0.00393602	0.0973702	6.16561	-75.8713	-2.74284	-254.064	-10.2701	21.7	0	2.5	0	4.1	0
2900009J06Rik	RIKEN cDNA 2900009J06 gene	ENSMUSG00000102014	127681353	127701829	-1	1	0.000475398	0.000436491	0.000503677	0.00318841	0.000689988	0.00293112	0.00460735	0	0.00888099	0.0022338	0.00353399	0.00226929	0.00266312	0.00146413	0.0047182	0.000607903	0.00160085	0.00185529	0.00204455	0.000475398	0.00293112	0.00460735	0.00226929	0.00266312	0.00160085	1	0	6.16561	1.29165	1.83097	0.103183	0.178512	6.16561	1.29165	1.83097	-9.69156	-5.60186	100	100	100	100	100	0
Ighv5-6	immunoglobulin heavy variable 5-6	ENSMUSG00000094951	113589126	113589576	-1	12	0.000237699	0.000436491	0.00100735	0.00318841	0	0.00268686	0	0	0.000888099	0.00297841	0.00176699	0	0.0113182	0.00585652	0.00557605	0.00911854	0.00960512	0.00278293	0.00222693	0.000436491	0.00268686	0	0.00176699	0.00585652	0.00911854	4	0	6.15559	1.52058	0.294659	0	0.0745308	6.15559	1.52058	-3.39376	0	-13.4173	100	100	100	100	100	0
Tas1r2	taste receptor, type 1, member 2	ENSMUSG00000028738	139380849	139397591	1	4	0.000237699	0.000872981	0	0.00144928	0.000689988	0.00146556	0.000511928	0.0031237	0.0017762	0.0014892	0.001178	0	0	0.000732064	0.000857854	0.000607903	0.000533618	0	0.000711026	0.000237699	0.00144928	0.0017762	0.001178	0.000732064	0.000533618	4	0	6.0971	1.23029	2.71594	0.133825	0.324697	6.0971	1.23029	2.71594	-7.47247	-3.0798	100	100	100	100	100	0
Gm1141	predicted gene 1141	ENSMUSG00000073130	70964553	70984476	1	X	0.000237699	0	0.00302206	0.00144928	0	0.00195408	0.0035835	0.00208247	0.0044405	0.0014892	0.00176699	0.00680787	0.00133156	0.00439239	0.00300249	0.000607903	0.00160085	0.00927644	0.00186054	0.000237699	0.00144928	0.0035835	0.00176699	0.00300249	0.00160085	2	0	6.0971	0.820193	0.905314	0.0663316	0.0791674	6.0971	-1.21922	-1.10459	-15.0758	-12.6315	100	100	100	100	100	0
Ighv1-75	immunoglobulin heavy variable 1-75	ENSMUSG00000096020	115797570	115798038	-1	12	0.000237699	0.000436491	0	0.00144928	0.00275995	0	0	0	0	0	0	0.00075643	0	0.000732064	0.000857854	0.000607903	0.000533618	0	0.00011885	0.000237699	0.00144928	0	0	0.000732064	0.000533618	9	0	6.0971	0	2.71594	0	0.324697	6.0971	0	2.71594	0	-3.0798	100	100	100	100	100	0
Fam150b	ALK and LTK ligand 2	ENSMUSG00000054204	30934321	30943853	1	12	0.000475398	0.00109123	0.00906618	0.00637681	0.00655489	0.00708354	0	0.00104123	0.0017762	0.0014892	0.00353399	0.00453858	0.00399467	0.000732064	0.00128678	0.00243161	0.00213447	0.000927644	0.00195534	0.00109123	0.00655489	0.00104123	0.00353399	0.00128678	0.00213447	1	0	6.0069	1.85481	3.07097	1.04801	0.848029	6.0069	1.85481	3.07097	1.04801	-1.17921	100	100	100	100	100	0
Rdh19	retinol dehydrogenase 19	ENSMUSG00000054052	127685797	127697045	1	10	0.00213929	0.00196421	0.0135993	0.0188406	0.0127648	0.00683928	0.00102386	0	0.0026643	0.000744602	0.010602	0.00378215	0.00133156	0.0139092	0.00128678	0.00121581	0	0.000927644	0.00205175	0.00213929	0.0127648	0.00102386	0.00378215	0.00133156	0.000927644	2	0	5.96683	3.37501	13.7604	2.08945	1.60661	5.96683	3.37501	13.7604	2.08945	1.60661	100	100	100	100	100	0
Fam209	family with sequence similarity 209	ENSMUSG00000027505	172314440	172316251	1	2	0.000237699	0.00130947	0	0.000869565	0.00137998	0.00293112	0.00255964	0.00208247	0.000888099	0.000744602	0.00235599	0.00151286	0.00266312	0.00219619	0.00343141	0.00182371	0.00426894	0.00463822	0.00195309	0.000237699	0.00137998	0.00208247	0.00151286	0.00266312	0.00426894	1	0	5.80556	0.912164	0.32326	0.114143	0.089256	5.80556	-1.09629	-3.09349	-8.76093	-11.2037	100	100	100	100	100	0
Chst4	carbohydrate sulfotransferase 4	ENSMUSG00000035930	110755785	110766372	-1	8	0.000237699	0.000654736	0	0	0.00137998	0.00439668	0	0	0	0	0	0	0.000665779	0.00146413	0	0.000607903	0	0	0	0.000237699	0.00137998	0	0	0.000665779	0	11	0	5.80556	0	0	0	0.357024	5.80556	0	0	0	-2.80093	100	100	100	100	100	0
C230038L03Rik	RIKEN cDNA C230038L03 gene	ENSMUSG00000085560	96556033	96601093	-1	7	0.000237699	0.000436491	0	0.00173913	0.00137998	0.00024426	0.000511928	0.00104123	0	0	0.000588998	0.00075643	0	0.00146413	0	0	0.000533618	0	0.000340375	0.000237699	0.00137998	0.000511928	0.000588998	0	0	7	0	5.80556	2.34292	0	0.464321	0	5.80556	2.34292	0	-2.15368	0	100	100	100	100	100	0
Cfap77	cilia and flagella associated protein 77	ENSMUSG00000079502	28816961	28945078	-1	2	0.00190159	0.00196421	0.00201471	0.0110145	0.0113848	0.00537372	0.00563121	0.00520616	0.0053286	0.0022338	0.00706797	0.00378215	0.00599201	0.00512445	0.00600498	0.00729483	0.00533618	0.00742115	0.00535495	0.00196421	0.0110145	0.0053286	0.00378215	0.00599201	0.00729483	0	1	5.6076	2.91223	1.5099	0.368616	0.327804	5.6076	2.91223	1.5099	-2.71285	-3.0506	16.5	28.5	20.3	2.9	3.1	0
Necab1	N-terminal EF-hand calcium binding protein 1	ENSMUSG00000040536	14952245	15149794	-1	4	0	0.000218245	0.00151103	0.00202899	0.000689988	0.0012213	0.00102386	0.00104123	0.0026643	0.000744602	0.001178	0.00226929	0.000665779	0	0.000428927	0	0	0.000927644	0.000836123	0.000218245	0.0012213	0.00104123	0.001178	0.000428927	0	4	0	5.59599	1.03676	0	0.209603	0.508817	5.59599	1.03676	0	-4.77093	-1.96534	100	100	100	100	100	0
Ffar2	free fatty acid receptor 2	ENSMUSG00000051314	30517773	30523200	-1	7	0.000475398	0.000218245	0	0.0026087	0.00103498	0.0012213	0.00460735	0.0104123	0.00976909	0.0014892	0.00471198	0.00453858	0.00532623	0.000732064	0.0047182	0.00547112	0.0058698	0.00927644	0.00457296	0.000218245	0.0012213	0.00976909	0.00453858	0.0047182	0.0058698	1	0	5.59599	0.269093	0.208065	0.0223404	0.0462561	5.59599	-3.71619	-4.80619	-44.762	-21.6188	100	100	100	100	100	0
Nanos3	nanos C2HC-type zinc finger 3	ENSMUSG00000056155	84900360	84911846	-1	8	0.000475398	0.000218245	0	0.0026087	0.000689988	0.0012213	0	0.00208247	0.0017762	0.000744602	0	0.00151286	0.00466045	0.00146413	0.000857854	0.00182371	0.00480256	0.00371058	0.00134271	0.000218245	0.0012213	0.0017762	0.000744602	0.00146413	0.00371058	3	0	5.59599	1.64021	0.32914	0.122872	0.149062	5.59599	1.64021	-3.03822	-8.13854	-6.70864	100	100	100	100	100	0
Hydin	HYDIN, axonemal central pair apparatus protein	ENSMUSG00000059854	110993609	111336885	1	8	0.000237699	0.000218245	0	0.000869565	0.00137998	0.0012213	0.000511928	0.00104123	0	0.0022338	0	0.00075643	0.00199734	0	0.00128678	0.000607903	0.00160085	0.000927644	0.000812997	0.000218245	0.0012213	0.000511928	0.00075643	0.00128678	0.000927644	4	0	5.59599	1.61456	1.31656	0.42632	0.169606	5.59599	1.61456	1.31656	-2.34565	-5.89603	100	100	100	100	100	0
Ighv5-9-1	immunoglobulin heavy variable 5-9-1	ENSMUSG00000095210	113699731	113700250	-1	12	0	0.000218245	0.00151103	0.0026087	0	0.0012213	0	0.00208247	0.000888099	0	0	0	0	0	0.000857854	0.00425532	0.00747065	0.0176252	0.000538049	0.000218245	0.0012213	0.000888099	0	0	0.00747065	8	0	5.59599	0	0.16348	0.245744	0	5.59599	0	-6.11697	-4.06927	0	100	100	100	100	100	0
Cpb2	carboxypeptidase B2 (plasma)	ENSMUSG00000021999	75479727	75520995	1	14	0.00950796	0.00611087	0.0508714	0.0336232	0.0524391	0.0669272	0.0742295	0.118701	0.0692718	0.148176	0.0553658	0.0468986	0.00599201	0.0541728	0.00300249	0.00668693	0.00373533	0.0352505	0.048885	0.00950796	0.0524391	0.0742295	0.0553658	0.00599201	0.00668693	0	1	5.51528	0.94714	7.84203	0.128089	1.58677	5.51528	-1.05581	7.84203	-7.80709	1.58677	25.9	30.6	40.2	0	55.3	0
Igkv8-21	immunoglobulin kappa variable 8-21	ENSMUSG00000076586	70291879	70292456	-1	6	0.000475398	0	0.00100735	0.0026087	0.00379494	0.00195408	0	0	0	0	0.00235599	0.00378215	0.00199734	0.00732064	0.000857854	0.00547112	0.00160085	0.00278293	0.00177747	0.000475398	0.0026087	0	0.00235599	0.00199734	0.00278293	5	0	5.48739	1.10726	0.937391	0	0.238016	5.48739	1.10726	-1.06679	0	-4.2014	100	100	100	100	100	0
Iqca	IQ motif containing with AAA domain	ENSMUSG00000026301	89969854	90081123	-1	1	0.000713097	0.000436491	0.00906618	0.00289855	0.00448492	0.00390816	0.00102386	0.00208247	0	0.000744602	0.000588998	0.00075643	0	0.00658858	0	0	0.000533618	0	0.000728849	0.000713097	0.00390816	0.00102386	0.000744602	0	0	5	0	5.48054	5.24866	0	0.696482	0	5.48054	5.24866	0	-1.43579	0	100	100	100	100	100	0
Comp	cartilage oligomeric matrix protein	ENSMUSG00000031849	70826208	70834716	1	8	0.0106965	0.0104758	0.0382794	0.0321739	0.058304	0.0764533	0.0102386	0.0114536	0.0115453	0.00819062	0.00588998	0.00378215	0.0166445	0.0351391	0.00386034	0.00729483	0.0128068	0.00927644	0.011075	0.0106965	0.058304	0.0114536	0.00588998	0.0166445	0.00927644	0	1	5.45078	9.89885	6.28517	0.933898	0.642643	5.45078	9.89885	6.28517	-1.07078	-1.55607	9.3	8.8	16.5	13.3	13.8	0
Gm10681	hydroxy-delta-5-steroid dehydrogenase, 3 beta- and steroid delta-isomerase 8	ENSMUSG00000095388	98459858	98496123	-1	3	0.0109342	0.00763859	0.0166213	0.0594203	0.0641689	0.0446996	0.00511928	0.00520616	0.0044405	0.00744602	0.00706797	0	0.00332889	0.00805271	0.00171571	0.00486322	0	0	0.00613707	0.0109342	0.0594203	0.00511928	0.00706797	0.00332889	0	3	0	5.43437	8.40698	0	2.13588	3.28462	5.43437	8.40698	0	2.13588	3.28462	100	100	100	100	100	0
Tgfb2	transforming growth factor, beta 2	ENSMUSG00000039239	186354989	186438186	-1	1	0.0304255	0.0283719	0.170746	0.104638	0.164907	0.16683	0.0506809	0.0343607	0.0497336	0.0387193	0.0453528	0.0446293	0.260985	0.456808	0.208887	0.253495	0.22412	0.168831	0.134772	0.0304255	0.164907	0.0497336	0.0446293	0.260985	0.22412	0	1	5.42004	3.69504	0.7358	0.611769	0.116579	5.42004	3.69504	-1.35906	-1.6346	-8.57785	28.7	16.5	0	4.1	0	0
Ccl3	chemokine (C-C motif) ligand 3	ENSMUSG00000000982	83538670	83540181	-1	11	0.000950796	0.000436491	0.00402941	0.00695652	0.00482992	0.00512946	0.00767892	0.00728863	0.0159858	0.00670141	0.00588998	0.00832073	0.0166445	0.00512445	0.0150124	0.049848	0.0309498	0.0361781	0.00712258	0.000950796	0.00512946	0.00767892	0.00670141	0.0150124	0.0361781	0	1	5.39491	0.765429	0.141783	0.123819	0.0633339	5.39491	-1.30646	-7.05301	-8.0763	-15.7893	38.1	3	0	0	0	0
Igkv9-124	immunoglobulin kappa chain variable 9-124	ENSMUSG00000096632	67919058	67919524	-1	6	0.000475398	0.000436491	0	0.00231884	0	0.00561798	0.00153578	0.00104123	0.0017762	0.0014892	0	0	0.00332889	0	0	0.00121581	0.00693703	0	0.000758315	0.000436491	0.00231884	0.00153578	0	0	0.00121581	7	0	5.31246	0	1.90725	0.284214	0	5.31246	0	1.90725	-3.51848	0	100	100	100	100	100	0
RP23-185B22.1	predicted gene 45650	ENSMUSG00000109992	61172325	61178840	1	8	0	0.00109123	0.00503677	0.0057971	0.00379494	0.00830484	0	0	0	0	0.001178	0	0.000665779	0.00366032	0.00128678	0.00425532	0.00320171	0.00185529	0.00123239	0.00109123	0.0057971	0	0	0.00128678	0.00320171	6	0	5.31246	0	1.81063	0	0.848029	5.31246	0	1.81063	0	-1.17921	100	100	100	100	100	0
Serpinb9b	serine (or cysteine) peptidase inhibitor, clade B, member 9b	ENSMUSG00000021403	33211399	33225867	1	13	0	0.000218245	0.000503677	0.00115942	0.00137998	0.00048852	0.0834443	0.0468555	0.0541741	0.148176	0.0200259	0.0279879	0.00665779	0.000732064	0.011581	0.00182371	0.0122732	0.00927644	0.00796711	0.000218245	0.00115942	0.0541741	0.0279879	0.00665779	0.00927644	1	0	5.31246	0.0414258	0.124986	0.00402859	0.0327804	5.31246	-24.1396	-8.00093	-248.226	-30.506	100	100	100	100	100	0
F7	coagulation factor VII	ENSMUSG00000031443	13076034	13085809	1	8	0.000237699	0.000218245	0	0.00115942	0.00206996	0.00024426	0.0148459	0.0156185	0.0213144	0.00670141	0.00647897	0.00907716	0.00466045	0.000732064	0.0111521	0.024924	0.0261473	0.0315399	0.00659019	0.000218245	0.00115942	0.0156185	0.00670141	0.00466045	0.0261473	1	0	5.31246	0.173011	0.0443419	0.0139735	0.0468292	5.31246	-5.77997	-22.552	-71.5639	-21.3542	100	100	100	100	100	0
Wisp3	cellular communication network factor 6	ENSMUSG00000062074	39026966	39039790	-1	10	0.00142619	0.000218245	0	0.00115942	0.00172497	0	0.00102386	0.00208247	0	0.00297841	0.00294499	0.00075643	0.00133156	0	0.00171571	0	0.00106724	0	0.00104555	0.000218245	0.00115942	0.00102386	0.00294499	0.00133156	0	6	0	5.31246	0.393693	0	0.21316	0.163902	5.31246	-2.54005	0	-4.69131	-6.1012	100	100	100	100	100	0
Agtr2	angiotensin II receptor, type 2	ENSMUSG00000068122	21350783	21355403	1	X	0	0.000218245	0.000503677	0.00115942	0.00275995	0.00073278	0.00307157	0	0.0017762	0	0.00176699	0.00226929	0.00133156	0.00219619	0.000428927	0.000607903	0.000533618	0	0.000670341	0.000218245	0.00115942	0.0017762	0.00176699	0.00133156	0.000533618	4	0	5.31246	0.656155	2.17275	0.122872	0.163902	5.31246	-1.52403	2.17275	-8.13854	-6.1012	100	100	100	100	100	0
Gm3636	predicted gene 3636	ENSMUSG00000091754	15727441	15734088	1	14	0	0.000218245	0.00352574	0.00115942	0.00103498	0.0012213	0.00255964	0	0.0035524	0	0.00471198	0.00529501	0.00665779	0.00219619	0.00343141	0.00425532	0.00480256	0.00742115	0.00299553	0.000218245	0.00115942	0.00255964	0.00471198	0.00343141	0.00480256	3	0	5.31246	0.246058	0.241417	0.0852641	0.0636021	5.31246	-4.06408	-4.14221	-11.7283	-15.7227	100	100	100	100	100	0
Gm626	FERM and PDZ domain containing 2	ENSMUSG00000108841	33193653	33297226	1	14	0.000237699	0.000218245	0	0.00115942	0.000344994	0.00146556	0.000511928	0.00208247	0	0.0014892	0.001178	0.00378215	0.00133156	0	0.00300249	0.00303951	0.00160085	0.00278293	0.00125478	0.000218245	0.00115942	0.000511928	0.0014892	0.00133156	0.00278293	3	0	5.31246	0.778551	0.416618	0.42632	0.163902	5.31246	-1.28444	-2.40028	-2.34565	-6.1012	100	100	100	100	100	0
Ccl22	chemokine (C-C motif) ligand 22	ENSMUSG00000031779	95472218	95478327	1	8	0.000713097	0.000654736	0	0.00347826	0.00344994	0.00146556	0.00409542	0.00416493	0.0044405	0.00521221	0.00235599	0.00226929	0.011984	0.00292826	0.00600498	0.0206687	0.0170758	0.0241187	0.00378684	0.000654736	0.00344994	0.00416493	0.00235599	0.00600498	0.0206687	1	0	5.26921	1.46433	0.166916	0.157202	0.109032	5.26921	1.46433	-5.99103	-6.36124	-9.1716	100	100	100	100	100	0
Gata5	GATA binding protein 5	ENSMUSG00000015627	179966926	179976492	-1	2	0.00404088	0.00611087	0.0392868	0.0321739	0.0320845	0.0280899	0.021501	0.0197834	0.0373002	0.0268057	0.0182589	0.0393343	0.0219707	0.0300146	0.0154414	0.0158055	0.00693703	0.0120594	0.0217358	0.00611087	0.0320845	0.021501	0.0268057	0.0219707	0.0120594	0	1	5.25039	1.19693	2.66054	0.284214	0.278137	5.25039	1.19693	2.66054	-3.51848	-3.59535	39.1	40.3	24	3.4	3.4	0
Ccl4	chemokine (C-C motif) ligand 4	ENSMUSG00000018930	83553410	83555509	1	11	0.000237699	0.000654736	0.00100735	0.00637681	0.00137998	0.00341964	0.00870277	0.0114536	0.0204263	0.0104244	0.00471198	0.0173979	0.00998668	0.00219619	0.00300249	0.0115502	0.00533618	0.0194805	0.0058565	0.000654736	0.00341964	0.0114536	0.0104244	0.00300249	0.0115502	0	1	5.22293	0.328041	0.296069	0.0571644	0.218064	5.22293	-3.0484	-3.37759	-17.4934	-4.5858	31.8	3.1	3.4	3.9	3.5	0
Igkv3-12	immunoglobulin kappa variable 3-12	ENSMUSG00000094117	70495234	70495833	1	6	0.00356549	0.000654736	0	0.0130435	0.00103498	0.00341964	0.0035835	0	0.0035524	0.0014892	0	0.00075643	0.0126498	0.00366032	0.00729176	0.0534954	0.000533618	0.0834879	0.00348602	0.000654736	0.00341964	0.0035524	0.00075643	0.00729176	0.0534954	3	0	5.22293	4.52076	0.0639239	0.184308	0.0897913	5.22293	4.52076	-15.6436	-5.4257	-11.1369	100	100	100	100	100	0
Ighv1-9	immunoglobulin heavy variable V1-9	ENSMUSG00000094694	114547189	114547622	-1	12	0.00237699	0	0.000503677	0.0026087	0.000344994	0.00781632	0.00153578	0.00208247	0	0	0.00530098	0	0.0153129	0	0.000428927	0.00182371	0	0.00371058	0.00101973	0.000503677	0.0026087	0.00153578	0	0.000428927	0.00182371	6	0	5.1793	0	1.43043	0.327961	1.17427	5.1793	0	1.43043	-3.04915	1.17427	100	100	100	100	100	0
Higd1c	HIG1 domain family, member 1C	ENSMUSG00000093550	100262423	100281845	1	15	0.00142619	0.000872981	0.00856251	0.00695652	0.00931484	0.0073278	0.000511928	0	0	0	0.000588998	0	0.00332889	0.0168375	0	0.000607903	0	0	0.00059845	0.00142619	0.0073278	0	0	0.00332889	0	7	0	5.13801	0	0	0	0.428429	5.13801	0	0	0	-2.33411	100	100	100	100	100	0
Gm1673	predicted gene 1673	ENSMUSG00000070858	34140777	34142357	1	5	0.000475398	0.000654736	0	0.00318841	0.00172497	0.0024426	0.021501	0.0229071	0.0293073	0.0156366	0.0282719	0.0204236	0.017976	0.00146413	0.00686283	0.0115502	0.011206	0.0222635	0.0113781	0.000475398	0.0024426	0.0229071	0.0204236	0.00686283	0.0115502	1	0	5.13801	0.119597	0.211478	0.0207533	0.0692715	5.13801	-8.36142	-4.72863	-48.1851	-14.436	100	100	100	100	100	0
Fam228a	family with sequence similarity 228, member A	ENSMUSG00000079177	4763670	4788430	-1	12	0.000475398	0.000218245	0.00402941	0.00608696	0.00206996	0.0024426	0.00102386	0.00520616	0.0026643	0.00372301	0.00235599	0.00226929	0.00133156	0.00146413	0.00171571	0.000607903	0	0	0.00189284	0.000475398	0.0024426	0.0026643	0.00235599	0.00146413	0	2	0	5.13801	1.03676	0	0.178433	0.324697	5.13801	1.03676	0	-5.60435	-3.0798	100	100	100	100	100	0
Mmp7	matrix metallopeptidase 7	ENSMUSG00000018623	7692091	7699586	1	9	0.000237699	0.00109123	0	0.00173913	0	0.0012213	0.0153578	0.0166597	0.0133215	0.014892	0.0795147	0.03177	0.17976	0.0153734	0.877155	1.81216	1.47545	0.769017	0.0153656	0.000237699	0.0012213	0.0153578	0.03177	0.17976	1.47545	2	0	5.13801	0.0384419	0.000827745	0.0154774	0.00132231	5.13801	-26.0133	-1208.1	-64.6104	-756.252	100	100	100	100	100	0
Dpf1	D4, zinc and double PHD fingers family 1	ENSMUSG00000030584	29003376	29017668	1	7	0.000237699	0.000436491	0	0.00231884	0.000344994	0.0012213	0.00563121	0.0031237	0.0106572	0.00372301	0.00883496	0.00983359	0.000665779	0.00439239	0.00128678	0.00121581	0	0.00185529	0.00157103	0.000237699	0.0012213	0.00563121	0.00883496	0.00128678	0.00121581	2	0	5.13801	0.138235	1.00452	0.042211	0.184724	5.13801	-7.23407	1.00452	-23.6905	-5.41349	100	100	100	100	100	0
Pcnx2	pecanex homolog 2	ENSMUSG00000060212	126478247	126625056	-1	8	0.000237699	0.00109123	0	0.00115942	0.00206996	0.0012213	0.0035835	0.00520616	0.000888099	0.0014892	0.000588998	0	0.00798935	0.00439239	0.00514712	0.00729483	0.00266809	0.0102041	0.00177958	0.000237699	0.0012213	0.0035835	0.000588998	0.00514712	0.00729483	2	0	5.13801	2.07352	0.16742	0.0663316	0.046181	5.13801	2.07352	-5.97301	-15.0758	-21.6539	100	100	100	100	100	0
Gm13257	predicted gene 13257	ENSMUSG00000086850	133206667	133209837	-1	4	0.000237699	0.000436491	0	0.00057971	0.00137998	0.0012213	0	0	0.000888099	0	0	0	0.00133156	0.000732064	0.000428927	0.00121581	0.000533618	0.000927644	0.000485054	0.000237699	0.0012213	0	0	0.000732064	0.000927644	6	0	5.13801	0	1.31656	0	0.324697	5.13801	0	1.31656	0	-3.0798	100	100	100	100	100	0
Ptpn7	protein tyrosine phosphatase, non-receptor type 7	ENSMUSG00000031506	135060438	135073055	1	1	0.000713097	0.00414666	0.00100735	0.00927536	0.00517491	0.00170982	0.0742295	0.0801749	0.102131	0.0781832	0.0541878	0.0529501	0.0252996	0.00658858	0.0227331	0.049848	0.0416222	0.0760668	0.0334609	0.00100735	0.00517491	0.0801749	0.0541878	0.0227331	0.049848	0	1	5.13714	0.0954996	0.103814	0.0125644	0.0443122	5.13714	-10.4712	-9.63263	-79.5897	-22.5672	21.9	3.5	2.6	0	0	0
Dapk2	death-associated protein kinase 2	ENSMUSG00000032380	66065505	66179524	1	9	0.0273354	0.0294631	0.120379	0.146957	0.112123	0.163898	0.133613	0.196793	0.19627	0.123604	0.120155	0.12708	0.153129	0.222548	0.11581	0.110638	0.0635005	0.132653	0.125342	0.0294631	0.146957	0.19627	0.123604	0.153129	0.110638	0	1	4.98781	1.18893	1.32826	0.150115	0.192407	4.98781	1.18893	1.32826	-6.66155	-5.19732	18.5	16.9	34.8	3.5	4.3	0
Clic6	chloride intracellular channel 6	ENSMUSG00000022949	92282624	92338131	1	16	0.0194913	0.032955	0.182835	0.174493	0.163872	0.124817	0.0240606	0.0270721	0.0968028	0.0416977	0.0777477	0.106657	0.117177	0.103953	0.135541	0.116109	0.107791	0.1141	0.107224	0.032955	0.163872	0.0270721	0.0777477	0.117177	0.1141	0	1	4.9726	2.10774	1.43621	1.21731	0.281241	4.9726	2.10774	1.43621	1.21731	-3.55567	50.3	31.6	10.1	54.6	9.9	0
Gm15640	predicted gene 15640	ENSMUSG00000085781	45756686	45759642	1	16	0.00142619	0.000436491	0.0151103	0.0026087	0.0169047	0.00708354	0.00102386	0.0031237	0	0.00446761	0.00471198	0.00226929	0	0.00439239	0.000428927	0	0.000533618	0	0.00184774	0.00142619	0.00708354	0.00102386	0.00446761	0.000428927	0	4	0	4.96674	1.58553	0	1.39296	3.32503	4.96674	1.58553	0	1.39296	3.32503	100	100	100	100	100	0
Slc22a27	solute carrier family 22, member 27	ENSMUSG00000067656	7841753	7943392	-1	19	0.00451628	0.00130947	0.0166213	0.0342029	0.0224246	0.0173425	0	0	0.000888099	0	0.00176699	0.00151286	0.00466045	0.0139092	0.00300249	0.00729483	0	0.00185529	0.00242889	0.00451628	0.0224246	0	0.00151286	0.00466045	0.00185529	4	0	4.96528	14.8227	12.0869	0	0.969065	4.96528	14.8227	12.0869	0	-1.03192	100	100	100	100	100	0
Frs3os	fibroblast growth factor receptor substrate 3, opposite strand	ENSMUSG00000086930	48010896	48012921	-1	17	0.000713097	0.000654736	0.00201471	0.00347826	0.00482992	0.0012213	0.00153578	0.00520616	0.0035524	0.0014892	0.00706797	0.00378215	0.00332889	0.00732064	0.00428927	0.000607903	0.00213447	0.00371058	0.00340358	0.000713097	0.00347826	0.0035524	0.00378215	0.00428927	0.00213447	0	1	4.87768	0.919652	1.62957	0.200737	0.166251	4.87768	-1.08737	1.62957	-4.98165	-6.01498	15	21.3	64.7	0	2.3	0
Spta1	spectrin alpha, erythrocytic 1	ENSMUSG00000026532	174000342	174076016	1	1	0.000237699	0	0.00352574	0.00115942	0.000344994	0.00268686	0.000511928	0	0	0.000744602	0	0	0.00133156	0	0	0	0	0.000927644	0.00011885	0.000237699	0.00115942	0	0	0	0	9	0	4.87768	0	0	0	0	4.87768	0	0	0	0	100	100	100	100	100	0
Fam90a1b	family with sequence similarity 90, member A1B	ENSMUSG00000043549	93398659	93410383	-1	X	0.000237699	0	0.000503677	0.00115942	0.00103498	0.0012213	0.000511928	0.00104123	0.000888099	0	0.000588998	0	0.00266312	0.000732064	0	0	0	0	0.000507802	0.000237699	0.00115942	0.000888099	0	0.000732064	0	7	0	4.87768	0	0	0.267649	0.324697	4.87768	0	0	-3.73623	-3.0798	100	100	100	100	100	0
Gm42560	predicted gene 42560	ENSMUSG00000107246	34836867	34864175	-1	5	0.000237699	0.000654736	0	0.00115942	0.000344994	0.0012213	0.00102386	0.00208247	0.000888099	0	0	0.00075643	0.000665779	0.00146413	0.00171571	0.000607903	0	0.000927644	0.000711104	0.000237699	0.00115942	0.00102386	0	0.00146413	0.000607903	4	0	4.87768	0	1.90725	0.232161	0.162348	4.87768	0	1.90725	-4.30736	-6.15959	100	100	100	100	100	0
Timm10b	predicted gene 45799	ENSMUSG00000110234	105289759	105333646	1	7	0.000475398	0.000436491	0.00554045	0.00231884	0.00103498	0.00341964	0.00409542	0.0031237	0.0115453	0.0014892	0.00471198	0.00302572	0.00732357	0.00658858	0.00343141	0.00668693	0.00213447	0.000927644	0.00327167	0.000475398	0.00231884	0.00409542	0.00302572	0.00658858	0.00213447	0	1	4.87768	0.766377	1.08638	0.11608	0.0721549	4.87768	-1.30484	1.08638	-8.61472	-13.8591	27.4	30.1	64.2	4	0	0
Gm11373	predicted gene 11373	ENSMUSG00000087662	31509917	31514750	-1	13	0.000237699	0.000654736	0.00755515	0.00231884	0.00379494	0.00317538	0	0	0	0	0.000588998	0	0.00399467	0.0329429	0.000428927	0	0	0	0.000333313	0.000654736	0.00317538	0	0	0.00399467	0	8	0	4.84986	0	0	0	0.163902	4.84986	0	0	0	-6.1012	100	100	100	100	100	0
D7Ertd443e	DNA segment, Chr 7, ERATO Doi 443, expressed	ENSMUSG00000030994	133867508	134102889	-1	7	0.00332779	0.00349192	0.0135993	0.0124638	0.0169047	0.0290669	0.00563121	0.0031237	0.0053286	0.0014892	0.00353399	0.00907716	0.00798935	0.0461201	0.00257356	0.0115502	0.00266809	0.00556586	0.00559853	0.00349192	0.0169047	0.0053286	0.00353399	0.00798935	0.00556586	0	1	4.84109	4.78347	3.03721	0.655318	0.437073	4.84109	4.78347	3.03721	-1.52598	-2.28795	18.4	34.2	34.1	22.1	18.1	0
Il17f	interleukin 17F	ENSMUSG00000041872	20847370	20860841	-1	1	0.000713097	0.000654736	0.00251838	0.00811594	0.00344994	0.0024426	0.000511928	0.00104123	0	0.0014892	0	0	0.00133156	0.000732064	0.000428927	0.00121581	0	0	0.000722581	0.000713097	0.00344994	0.000511928	0	0.000732064	0	5	0	4.83797	0	0	1.39296	0.974091	4.83797	0	0	1.39296	-1.0266	100	100	100	100	100	0
BC089597	RDH16 family member 2	ENSMUSG00000074639	127702343	127713186	1	10	0.822439	0.848974	3.35449	4.74754	4.07128	2.98144	0.151019	0.266556	0.69627	0.331348	1.14148	0.626324	1.58256	1.92313	0.747619	0.572644	0.101387	0.280148	0.785029	0.848974	4.07128	0.266556	0.626324	1.58256	0.280148	0	1	4.79552	6.50027	14.5326	3.18498	0.536457	4.79552	6.50027	14.5326	3.18498	-1.86408	14.8	21.8	30.6	32.8	19	0
Pla2g2d	phospholipase A2, group IID	ENSMUSG00000041202	138503046	138509357	1	4	0.000475398	0.00196421	0.000503677	0.00405797	0.00241496	0.00024426	0.00255964	0.00416493	0.0053286	0.00446761	0.0123689	0.00605144	0.00932091	0.00585652	0.00428927	0.00911854	0.00640342	0.00463822	0.00437844	0.000503677	0.00241496	0.00416493	0.00605144	0.00585652	0.00640342	0	1	4.79466	0.399072	0.377136	0.120933	0.0860028	4.79466	-2.50581	-2.65156	-8.26905	-11.6275	30.4	0	0	0	0	0
Pla2g4f	phospholipase A2, group IVF	ENSMUSG00000046971	120130438	120144646	-1	2	0.000237699	0.000436491	0.00201471	0.000289855	0.00206996	0.0024426	0.00153578	0	0	0	0.000588998	0.00075643	0	0.00219619	0.00128678	0	0.00106724	0	0.000512744	0.000436491	0.00206996	0	0.000588998	0.00128678	0	6	0	4.74229	3.51439	0	0	0.339211	4.74229	3.51439	0	0	-2.94801	100	100	100	100	100	0
Il23a	interleukin 23, alpha subunit p19	ENSMUSG00000025383	128132008	128134621	-1	10	0.000713097	0.000218245	0	0.00173913	0.00103498	0.00024426	0.00511928	0.00416493	0.0044405	0.00446761	0.001178	0	0.00133156	0.00219619	0.00300249	0.00425532	0.00373533	0.00463822	0.00196766	0.000218245	0.00103498	0.0044405	0.001178	0.00219619	0.00425532	2	0	4.74229	0.878597	0.243221	0.0491488	0.0993744	4.74229	-1.13818	-4.11149	-20.3464	-10.063	100	100	100	100	100	0
Msc	musculin	ENSMUSG00000025930	14823570	14826216	-1	1	0	0.000218245	0.000503677	0.00115942	0.00103498	0.00073278	0	0	0.0026643	0.0014892	0.00176699	0.00302572	0.0126498	0.00146413	0.00686283	0.0303951	0.0138741	0.0148423	0.00147667	0.000218245	0.00103498	0	0.00176699	0.00686283	0.0148423	3	0	4.74229	0.585731	0.0697319	0	0.0318011	4.74229	-1.70727	-14.3406	0	-31.4455	100	100	100	100	100	0
Gm5799	predicted gene 5799	ENSMUSG00000091477	43781033	43788670	1	14	0.000475398	0.000218245	0	0.00434783	0.00103498	0.00048852	0.0122863	0.013536	0.0150977	0.0178704	0.0353399	0.02118	0.00865513	0	0.000428927	0.00303951	0.00426894	0.00556586	0.00430838	0.000218245	0.00103498	0.013536	0.02118	0.000428927	0.00426894	2	0	4.74229	0.048866	0.242445	0.0161233	0.508817	4.74229	-20.4641	-4.12465	-62.0221	-1.96534	100	100	100	100	100	0
E230032D23Rik	RIKEN cDNA E230032D23 gene	ENSMUSG00000109251	143181761	143224351	1	7	0.000475398	0.000218245	0	0.00115942	0.00103498	0.00048852	0.00204771	0.00208247	0.0035524	0.000744602	0.001178	0.00302572	0.00133156	0.00146413	0.00128678	0.00243161	0.00266809	0.00371058	0.00130917	0.000218245	0.00103498	0.00208247	0.001178	0.00133156	0.00266809	1	0	4.74229	0.878597	0.387911	0.104801	0.163902	4.74229	-1.13818	-2.57791	-9.54186	-6.1012	100	100	100	100	100	0
Lect2	leukocyte cell-derived chemotaxin 2	ENSMUSG00000021539	56690277	56696315	-1	13	0.000475398	0.000654736	0.00201471	0.00869565	0.00310495	0.00195408	0.00665506	0.0031237	0.00976909	0.00967982	0.00471198	0.00983359	0.00266312	0.000732064	0.00171571	0.00243161	0.00106724	0.0139147	0.00288403	0.000654736	0.00310495	0.00665506	0.00967982	0.00171571	0.00243161	0	1	4.74229	0.320765	1.27691	0.0983816	0.381613	4.74229	-3.11755	1.27691	-10.1645	-2.62046	17	2.5	53.5	2.6	13.9	0
D530033B14Rik	RIKEN cDNA D530033B14 gene	ENSMUSG00000108332	37881988	37895881	-1	7	0.000475398	0.000436491	0.00151103	0.0026087	0.000344994	0.00219834	0.00102386	0.00208247	0	0.0014892	0	0.00075643	0.000665779	0.000732064	0.000857854	0.00182371	0.00373533	0.00185529	0.000940855	0.000475398	0.00219834	0.00102386	0.00075643	0.000732064	0.00185529	2	0	4.62421	2.9062	1.1849	0.464321	0.649394	4.62421	2.9062	1.1849	-2.15368	-1.5399	100	100	100	100	100	0
Ly6f	lymphocyte antigen 6 complex, locus F	ENSMUSG00000022583	75140270	75144084	1	15	0.0682196	0.0766041	0.330412	0.0544928	0.353964	0.512457	0.0092147	0.0270721	0.0222025	0.0290395	0.0259159	0.0151286	0.124501	0.729868	0.0137257	0.0176292	0.0389541	0.0705009	0.0467234	0.0766041	0.353964	0.0222025	0.0259159	0.124501	0.0389541	0	1	4.62069	13.6582	9.08669	3.45025	0.615291	4.62069	13.6582	9.08669	3.45025	-1.62525	42.6	9.9	16	21.5	20.4	0
Igkv4-57	immunoglobulin kappa variable 4-57	ENSMUSG00000076556	69552959	69553484	-1	6	0	0.00589262	0.000503677	0.00231884	0.00517491	0.00024426	0	0.00104123	0.0017762	0.000744602	0.00353399	0	0	0.000732064	0.023162	0.00607903	0.00213447	0	0.000892917	0.000503677	0.00231884	0.00104123	0.000744602	0.000732064	0.00213447	5	0	4.60383	3.1142	1.08638	0.483731	0.688023	4.60383	3.1142	1.08638	-2.06726	-1.45344	100	100	100	100	100	0
Col8a2	collagen, type VIII, alpha 2	ENSMUSG00000056174	126180586	126208123	1	4	0.00356549	0.0024007	0.00201471	0.0144928	0.0110398	0.0107474	0.0225248	0.0281133	0.0328597	0.0208488	0.0270939	0.0332829	0.0146471	0.0175695	0.0257356	0.031003	0.0437567	0.0231911	0.0216868	0.0024007	0.0110398	0.0281133	0.0270939	0.0175695	0.031003	0	1	4.59858	0.407465	0.356088	0.0853937	0.13664	4.59858	-2.4542	-2.80829	-11.7105	-7.31851	25	3.3	0	0	0	0
Scn5a	sodium channel, voltage-gated, type V, alpha	ENSMUSG00000032511	119312474	119408082	-1	9	0.00427858	0.00545613	0.0226655	0.0295652	0.0248396	0.0224719	0.0117743	0.013536	0.0186501	0.014892	0.0153139	0.0166415	0.023968	0.0314788	0.0450373	0.0291793	0.0122732	0.0157699	0.0176458	0.00545613	0.0248396	0.013536	0.0153139	0.0314788	0.0157699	0	1	4.5526	1.62202	1.57512	0.403082	0.173327	4.5526	1.62202	1.57512	-2.48088	-5.76943	42.1	18.8	52.8	9.8	4.5	0
Nup62cl	nucleoporin 62 C-terminal like	ENSMUSG00000072944	138907554	138963461	-1	X	0.0133111	0.01244	0.121386	0.0365217	0.0865935	0.0598437	0.0107505	0.00520616	0.0106572	0.00744602	0.0241489	0.0196672	0.0272969	0.147145	0.029167	0.0279635	0.018143	0.0222635	0.0232062	0.0133111	0.0598437	0.0106572	0.0196672	0.029167	0.0222635	0	1	4.49576	3.04282	2.68798	1.24903	0.456377	4.49576	3.04282	2.68798	1.24903	-2.19117	41.4	31.6	11.1	33.8	13.1	0
Sprn	shadow of prion protein	ENSMUSG00000045733	139730541	139734790	-1	7	0.000475398	0.000872981	0.00302206	0.00521739	0.000344994	0.00390816	0.00409542	0.0031237	0.0071048	0.000744602	0.001178	0.00226929	0.00665779	0.00366032	0.00857854	0.00972644	0.00747065	0.00742115	0.00378424	0.000872981	0.00390816	0.00409542	0.001178	0.00665779	0.00747065	0	1	4.4768	3.31764	0.523135	0.21316	0.131122	4.4768	3.31764	-1.91155	-4.69131	-7.6265	40.2	42.1	0	0	0	0
Gm16759	predicted gene, 16759	ENSMUSG00000086539	63305883	63475973	1	9	0.000475398	0.000436491	0	0.00318841	0.00103498	0.00195408	0.00307157	0.0062474	0	0.000744602	0.00176699	0.00378215	0.00133156	0.000732064	0.000857854	0.00243161	0	0	0.000946418	0.000436491	0.00195408	0.00307157	0.00176699	0.000857854	0	4	0	4.4768	1.10588	0	0.142107	0.508817	4.4768	1.10588	0	-7.03696	-1.96534	100	100	100	100	100	0
Unc5cl	unc-5 family C-terminal like	ENSMUSG00000043592	48761929	48846742	1	17	0.000237699	0.000218245	0	0.00173913	0.000689988	0.00097704	0.00665506	0.00520616	0.0026643	0.00670141	0.00530098	0.00680787	0.00332889	0.00146413	0.0047182	0.00729483	0.00533618	0.00927644	0.00402354	0.000218245	0.00097704	0.00520616	0.00670141	0.00332889	0.00729483	1	0	4.4768	0.145796	0.133936	0.0419206	0.0655609	4.4768	-6.8589	-7.46626	-23.8546	-15.253	100	100	100	100	100	0
Vwc2	von Willebrand factor C domain containing 2	ENSMUSG00000050830	11064223	11218931	1	11	0.000237699	0.000218245	0	0.00057971	0.00137998	0.00097704	0.00153578	0	0	0.000744602	0.00176699	0.00075643	0.000665779	0.000732064	0.00171571	0.00790274	0.00426894	0.000927644	0.000750516	0.000218245	0.00097704	0	0.00075643	0.000732064	0.00426894	3	0	4.4768	1.29165	0.228872	0	0.298123	4.4768	1.29165	-4.36926	0	-3.35432	100	100	100	100	100	0
Slc25a31	solute carrier family 25 (mitochondrial carrier; adenine nucleotide translocator), member 31	ENSMUSG00000069041	40663285	40680527	1	3	0	0.000218245	0.00100735	0	0.00241496	0.00097704	0.00204771	0.00104123	0	0.0022338	0.000588998	0.00075643	0	0	0	0	0.000533618	0.00371058	0.000561308	0.000218245	0.00097704	0.00104123	0.00075643	0	0.000533618	7	0	4.4768	1.29165	1.83097	0.209603	0	4.4768	1.29165	1.83097	-4.77093	0	100	100	100	100	100	0
A730046J19Rik	RIKEN cDNA A730046J19 gene	ENSMUSG00000085139	142936691	142949270	1	X	0	0.000218245	0.000503677	0	0.00206996	0.00097704	0	0	0	0	0	0	0	0	0	0	0	0	0	0.000218245	0.00097704	0	0	0	0	14	0	4.4768	0	0	0	0	4.4768	0	0	0	0	100	100	100	100	100	0
Ighv5-12	immunoglobulin heavy variable 5-12	ENSMUSG00000095429	113665744	113666198	-1	12	0	0.000218245	0.00151103	0	0.00206996	0.00097704	0	0	0	0.0022338	0	0	0	0.000732064	0	0.000607903	0	0	0	0.000218245	0.00097704	0	0	0	0	11	0	4.4768	0	0	0	0	4.4768	0	0	0	0	100	100	100	100	100	0
Gm26562	predicted gene, 26562	ENSMUSG00000097621	30019728	30024697	-1	16	0.000237699	0.000218245	0	0.00173913	0.000344994	0.00097704	0	0	0	0	0	0	0.000665779	0	0	0	0	0.000927644	0	0.000218245	0.00097704	0	0	0	0	11	0	4.4768	0	0	0	0	4.4768	0	0	0	0	100	100	100	100	100	0
Gm26801	predicted gene, 26801	ENSMUSG00000097892	177255904	177270836	-1	1	0.000237699	0.000218245	0	0.00057971	0.00103498	0.00097704	0.000511928	0.00104123	0	0.000744602	0.00176699	0.00075643	0.00332889	0.00512445	0.00171571	0.00243161	0.00373533	0.00185529	0.00100601	0.000218245	0.00097704	0.000511928	0.00075643	0.00332889	0.00243161	2	0	4.4768	1.29165	0.401808	0.42632	0.0655609	4.4768	1.29165	-2.48875	-2.34565	-15.253	100	100	100	100	100	0
Defb19	defensin beta 19	ENSMUSG00000050645	152418006	152422232	-1	2	0.000713097	0.00130947	0.000503677	0.0133333	0.00206996	0.00317538	0.00819085	0.0145773	0.0124334	0.014892	0.00883496	0.0143722	0	0.00146413	0.000857854	0	0	0	0.00176705	0.000713097	0.00317538	0.0124334	0.0143722	0.000857854	0	4	0	4.45294	0.22094	0	0.0573534	0.831257	4.45294	-4.52613	0	-17.4358	-1.203	100	100	100	100	100	0
Trim75	tripartite motif-containing 75	ENSMUSG00000071089	65433536	65440483	-1	8	0.000237699	0.000654736	0.00151103	0.00289855	0.00172497	0.00293112	0.00102386	0	0	0	0.000588998	0.00075643	0.000665779	0.00146413	0.000428927	0.00121581	0.000533618	0.000927644	0.000711104	0.000654736	0.00289855	0	0.000588998	0.000665779	0.000927644	3	0	4.42705	4.92116	3.12464	0	0.983413	4.42705	4.92116	3.12464	0	-1.01687	100	100	100	100	100	0
Id4	inhibitor of DNA binding 4	ENSMUSG00000021379	48414704	48419502	1	13	0.150939	0.155172	0.974111	0.412754	0.686883	0.798974	0.154602	0.0968347	0.171403	0.172748	0.220285	0.286687	0.368176	0.666911	0.4315	0.351368	0.292956	0.282004	0.289822	0.155172	0.686883	0.154602	0.220285	0.4315	0.292956	0	1	4.42658	3.11816	2.34466	1.00369	0.359611	4.42658	3.11816	2.34466	1.00369	-2.78078	41.2	8.6	15.8	69.8	9.3	0
Slc1a7	solute carrier family 1 (glutamate transporter), member 7	ENSMUSG00000008932	107825529	107870729	1	4	0.000237699	0.000872981	0	0.00318841	0.00103498	0	0.00153578	0.00208247	0.000888099	0.0022338	0.00235599	0.00226929	0.00332889	0.00439239	0.00257356	0.00303951	0.00320171	0.000927644	0.00215814	0.000237699	0.00103498	0.00153578	0.00226929	0.00332889	0.00303951	2	0	4.35417	0.456082	0.340509	0.154774	0.0714048	4.35417	-2.19259	-2.93678	-6.46104	-14.0047	100	100	100	100	100	0
Col2a1	collagen, type II, alpha 1	ENSMUSG00000022483	97873483	97902576	-1	15	0.000237699	0.000872981	0	0.00144928	0.00103498	0.00048852	0.0035835	0.00208247	0.0044405	0.0014892	0	0	0.00199734	0.00146413	0.00386034	0.00182371	0.00320171	0.000927644	0.0014567	0.000237699	0.00103498	0.0035835	0	0.00199734	0.00182371	3	0	4.35417	0	0.567515	0.0663316	0.119008	4.35417	0	-1.76207	-15.0758	-8.4028	100	100	100	100	100	0
Htr7	5-hydroxytryptamine (serotonin) receptor 7	ENSMUSG00000024798	35936134	36034907	-1	19	0.000237699	0.00130947	0	0.00231884	0.00103498	0	0	0.00208247	0.0026643	0.00297841	0.00235599	0	0.00133156	0.00146413	0.00514712	0.00243161	0.00320171	0.00278293	0.0017733	0.000237699	0.00103498	0.00208247	0.00235599	0.00146413	0.00278293	4	0	4.35417	0.439298	0.371904	0.114143	0.162348	4.35417	-2.27636	-2.68887	-8.76093	-6.15959	100	100	100	100	100	0
Dbx2	developing brain homeobox 2	ENSMUSG00000045608	95521444	95553841	-1	15	0.000237699	0	0.00151103	0.00115942	0.00103498	0.00097704	0	0	0	0	0.000588998	0.00075643	0.000665779	0	0	0.000607903	0.000533618	0.000927644	0.000561308	0.000237699	0.00103498	0	0.000588998	0	0.000607903	7	0	4.35417	1.75719	1.70255	0	0	4.35417	1.75719	1.70255	0	0	100	100	100	100	100	0
Gm16208	predicted gene 16208	ENSMUSG00000085464	107756307	107757820	-1	8	0.000237699	0.000436491	0	0.000289855	0.00103498	0.0012213	0	0.00104123	0.0017762	0.000744602	0.001178	0	0.00133156	0	0.000428927	0	0.000533618	0.000927644	0.000485054	0.000237699	0.00103498	0.00104123	0.000744602	0.000428927	0.000533618	5	0	4.35417	1.38998	1.93956	0.228286	0.554172	4.35417	1.38998	1.93956	-4.38047	-1.8045	100	100	100	100	100	0
Bcas3os2	BCAS3 microtubule associated cell migration factor, opposite strand 2	ENSMUSG00000085514	85657657	85666506	-1	11	0.000237699	0.000218245	0.000503677	0.00173913	0.00103498	0.00048852	0.00102386	0.0031237	0.000888099	0.000744602	0.000588998	0.00075643	0.000665779	0.000732064	0.000428927	0.00121581	0	0.00278293	0.000738333	0.000237699	0.00103498	0.00102386	0.000744602	0.000665779	0.00121581	1	0	4.35417	1.38998	0.851273	0.232161	0.357024	4.35417	1.38998	-1.17471	-4.30736	-2.80093	100	100	100	100	100	0
C330018A13Rik	RIKEN cDNA C330018A13 gene	ENSMUSG00000086655	116261673	116267169	1	5	0.000237699	0	0.000503677	0.0026087	0.00103498	0.00073278	0.00204771	0.00104123	0.0017762	0	0.001178	0.00226929	0.00133156	0	0.000428927	0	0.00160085	0	0.000883881	0.000237699	0.00103498	0.0017762	0.001178	0.000428927	0	5	0	4.35417	0.878597	0	0.133825	0.554172	4.35417	-1.13818	0	-7.47247	-1.8045	100	100	100	100	100	0
Gm29264	predicted gene 29264	ENSMUSG00000100465	149171626	149184492	-1	5	0.000237699	0	0.000503677	0.000869565	0.00103498	0.00146556	0.00204771	0.00104123	0.0035524	0	0.000588998	0.00151286	0.00133156	0	0.000428927	0.00243161	0.00213447	0.000927644	0.000981313	0.000237699	0.00103498	0.00204771	0.000588998	0.000428927	0.00213447	3	0	4.35417	1.75719	0.484889	0.11608	0.554172	4.35417	1.75719	-2.06233	-8.61472	-1.8045	100	100	100	100	100	0
Gm43401	predicted gene 43401	ENSMUSG00000105391	94300278	94310155	-1	3	0.000237699	0.000654736	0	0.00202899	0.00103498	0.00073278	0.00307157	0.00520616	0.0106572	0.0014892	0.001178	0.00529501	0.00532623	0.010981	0.00514712	0.00790274	0.00213447	0.00834879	0.00260302	0.000237699	0.00103498	0.00520616	0.0014892	0.00532623	0.00790274	1	0	4.35417	0.694991	0.130965	0.0456572	0.044628	4.35417	-1.43887	-7.63562	-21.9023	-22.4075	100	100	100	100	100	0
Gm43403	predicted gene 43403	ENSMUSG00000105676	137568350	137570135	-1	3	0.000237699	0.000436491	0	0.00115942	0.00103498	0.00048852	0	0	0	0	0	0.00151286	0.000665779	0.000732064	0.000428927	0.000607903	0.00106724	0	0.000432709	0.000237699	0.00103498	0	0	0.000665779	0.000607903	7	0	4.35417	0	1.70255	0	0.357024	4.35417	0	1.70255	0	-2.80093	100	100	100	100	100	0
Lypd1	Ly6/Plaur domain containing 1	ENSMUSG00000026344	125795359	125840838	-1	1	0.000475398	0.000872981	0	0.000289855	0.00206996	0.00341964	0.00153578	0.00416493	0.000888099	0.000744602	0.00235599	0.00226929	0.00399467	0.00366032	0.00900746	0.00547112	0.00480256	0.000927644	0.00216963	0.000475398	0.00206996	0.00153578	0.00226929	0.00399467	0.00480256	1	0	4.35417	0.912164	0.431013	0.309548	0.119008	4.35417	-1.09629	-2.32012	-3.23052	-8.4028	100	100	100	100	100	0
Phf11a	PHD finger protein 11A	ENSMUSG00000044703	59514362	59534971	-1	14	0.000475398	0.000436491	0.000503677	0.00492754	0.00206996	0.00024426	0.00255964	0.00728863	0.0062167	0.00372301	0.00530098	0.00983359	0.00998668	0.00292826	0.0047182	0.0139818	0.00640342	0.0111317	0.00482287	0.000475398	0.00206996	0.0062167	0.00530098	0.0047182	0.0111317	0	1	4.35417	0.390487	0.185952	0.0764712	0.100758	4.35417	-2.5609	-5.37774	-13.0768	-9.92472	24.1	0	0	0	0	0
Rap1gapos	RAP1 GTPase activating protein, opposite strand	ENSMUSG00000087476	137424290	137433917	-1	4	0.000475398	0.000436491	0.00151103	0.00405797	0.00206996	0.0012213	0.00102386	0.0062474	0.0035524	0.00297841	0.00235599	0.00151286	0.000665779	0	0.000857854	0.00121581	0.000533618	0.000927644	0.00121855	0.000475398	0.00206996	0.0035524	0.00235599	0.000665779	0.000927644	1	0	4.35417	0.878597	2.23142	0.133825	0.714048	4.35417	-1.13818	2.23142	-7.47247	-1.40047	100	100	100	100	100	0
Akr1c20	aldo-keto reductase family 1, member C20	ENSMUSG00000054757	4536848	4573344	-1	13	0.00237699	0.00261894	0.0191397	0.0373913	0.0113848	0.00390816	0.021501	0.0301958	0.0364121	0.0335071	0.0753917	0.0446293	0.00798935	0.00585652	0.00300249	0.00425532	0.00160085	0.00649351	0.00968708	0.00261894	0.0113848	0.0301958	0.0446293	0.00585652	0.00425532	0	1	4.3471	0.255097	2.67543	0.0867322	0.447185	4.3471	-3.92008	2.67543	-11.5297	-2.23621	40.4	0	37.6	3.3	13	0
Iglv1	immunoglobulin lambda variable 1	ENSMUSG00000076934	18903767	18904250	-1	16	0.00166389	0.0024007	0.00906618	0.0104348	0.00275995	0.0119687	0.00716699	0.0062474	0.0079929	0.00819062	0.0382848	0.00302572	0.051265	0.011713	0.0321695	0.0340426	0.146745	0.115028	0.00975048	0.0024007	0.0104348	0.00716699	0.00819062	0.0321695	0.115028	0	1	4.34656	1.27399	0.0907153	0.334966	0.0746265	4.34656	1.27399	-11.0235	-2.98538	-13.4001	30.1	73.4	0	10.6	0	0
Gm5524	predicted gene 5524	ENSMUSG00000101514	27923127	27941477	1	1	0.0361303	0.0336098	0.187368	0.156232	0.137653	0.182951	0.0383946	0.0281133	0.0230906	0.0580789	0.0365178	0.03177	0.0492676	0.141288	0.0604787	0.0425532	0.0208111	0.0269017	0.0404739	0.0361303	0.156232	0.0281133	0.0365178	0.0604787	0.0269017	0	1	4.32413	4.27823	5.80752	1.28517	0.597405	4.32413	4.27823	5.80752	1.28517	-1.67391	29.9	30.4	23.5	52.8	6.2	0
Myo3a	myosin IIIA	ENSMUSG00000025716	22232314	22508264	1	2	0.000237699	0.000872981	0.00100735	0.00376812	0.00172497	0.0048852	0.00102386	0	0	0	0	0.00075643	0	0.00146413	0	0.00121581	0.00106724	0.000927644	0.000900313	0.000872981	0.00376812	0	0	0	0.00106724	6	0	4.31638	0	3.53072	0	0	4.31638	0	3.53072	0	0	100	100	100	100	100	0
Slpi	secretory leukocyte peptidase inhibitor	ENSMUSG00000017002	164195990	164231015	-1	2	0.00404088	0.00785683	0.00302206	0.00811594	0.0172497	0.0263801	0.0824204	0.0905873	0.0781528	0.0886076	0.213217	0.0302572	0.0173103	0.00658858	0.00814961	0.0389058	0.0336179	0.0371058	0.0283186	0.00404088	0.0172497	0.0824204	0.0886076	0.00814961	0.0371058	0	1	4.2688	0.194675	0.46488	0.0490277	0.495838	4.2688	-5.13676	-2.15109	-20.3966	-2.01679	8.4	2.6	3.1	0	0	0
Trim60	tripartite motif-containing 60	ENSMUSG00000053490	65451959	65471236	-1	8	0.00237699	0.000654736	0.00906618	0.0101449	0.00448492	0.0119687	0.00204771	0	0.0017762	0.00297841	0.00235599	0.00453858	0	0.010981	0.00428927	0.00547112	0.00160085	0.00371058	0.00334449	0.00237699	0.0101449	0.0017762	0.00297841	0.00428927	0.00371058	2	0	4.26797	3.40616	2.73406	1.33825	0.554172	4.26797	3.40616	2.73406	1.33825	-1.8045	100	100	100	100	100	0
Vmn2r77	vomeronasal 2, receptor 77	ENSMUSG00000090949	86444235	86464348	1	7	0.000475398	0.00196421	0	0.00202899	0.00241496	0.00170982	0.00102386	0.00208247	0	0.000744602	0	0.00151286	0.000665779	0	0.000428927	0	0.000533618	0.00185529	0.00070519	0.000475398	0.00202899	0.00102386	0.000744602	0.000428927	0.000533618	5	0	4.26797	2.72493	3.80232	0.464321	1.10834	4.26797	2.72493	3.80232	-2.15368	1.10834	100	100	100	100	100	0
Pcolce2	procollagen C-endopeptidase enhancer 2	ENSMUSG00000015354	95519654	95580149	1	9	0.00808177	0.0183326	0.049864	0.093913	0.0641689	0.0781632	0.178663	0.166597	0.256661	0.149665	0.262693	0.191377	0.0292943	0.0768668	0.0193017	0.0407295	0.0282818	0.0278293	0.0705178	0.0183326	0.0781632	0.178663	0.191377	0.0292943	0.0282818	0	1	4.26361	0.408426	2.76373	0.10261	0.625808	4.26361	-2.44843	2.76373	-9.74563	-1.59793	42.4	0	11.8	3.1	14.6	0
Gm6135	prediticted gene 6135	ENSMUSG00000106069	133495276	133497265	-1	3	0.00736867	0.0072021	0.0433162	0.10029	0.0313945	0.0249145	0.021501	0.0281133	0.0364121	0.0349963	0.0465308	0.0635401	0.0173103	0.0256223	0.00729176	0.00364742	0.00106724	0.00742115	0.0252684	0.00736867	0.0313945	0.0281133	0.0465308	0.0173103	0.00364742	0	1	4.26053	0.674703	8.60732	0.262106	0.425682	4.26053	-1.48213	8.60732	-3.81524	-2.34917	30.2	7.7	31.3	3.5	12.9	0
Csrnp3	cysteine-serine-rich nuclear protein 3	ENSMUSG00000044647	65676111	65861890	1	2	0.0102211	0.0170231	0.110305	0.0927536	0.0724488	0.0344406	0.0394184	0.0301958	0.0284192	0.0327625	0.0164919	0.0484115	0.0133156	0.0629575	0.0313117	0.0328267	0.0186766	0.0166976	0.0320371	0.0170231	0.0724488	0.0301958	0.0327625	0.0313117	0.0186766	0	1	4.2559	2.21133	3.87911	0.563759	0.543668	4.2559	2.21133	3.87911	-1.77381	-1.83936	39.7	23.5	14.8	10	20.3	0
Ppp1r26	protein phosphatase 1, regulatory subunit 26	ENSMUSG00000035829	28336812	28345520	1	2	0.0230568	0.022261	0.0599375	0.128116	0.0710688	0.097704	0.0947067	0.0926697	0.0994671	0.0781832	0.112499	0.118759	0.133156	0.115666	0.118813	0.141033	0.129669	0.103896	0.101682	0.0230568	0.097704	0.0947067	0.112499	0.118813	0.129669	0	1	4.23753	0.868491	0.753486	0.243455	0.19406	4.23753	-1.15142	-1.32716	-4.10754	-5.15304	17.7	21.2	0	3	3.3	0
Angptl3	angiopoietin-like 3	ENSMUSG00000028553	98919191	98934348	1	4	0.199192	0.205587	0.90964	0.686377	0.866625	1.11993	0.122351	0.163474	0.174067	0.125838	0.169042	0.239032	0.26032	0.645681	0.168139	0.103343	0.0304162	0.107607	0.18663	0.205587	0.866625	0.163474	0.169042	0.26032	0.103343	0	1	4.21537	5.12668	8.38587	1.25762	0.789749	4.21537	5.12668	8.38587	1.25762	-1.26623	28.9	23.1	25.3	34.5	15.1	0
Hal	histidine ammonia lyase	ENSMUSG00000020017	93324630	93355166	1	10	0.000713097	0.000654736	0.000503677	0.00173913	0.00275995	0.00293112	0.00255964	0.00416493	0.0017762	0.00297841	0.001178	0.00075643	0.0126498	0.0102489	0.00514712	0.0364742	0.0058698	0.102041	0.00284554	0.000654736	0.00275995	0.00255964	0.001178	0.0102489	0.0364742	0	1	4.21537	2.34292	0.0756687	0.255792	0.0638835	4.21537	2.34292	-13.2155	-3.90942	-15.6535	16.8	42.1	0	4	3.2	0
Ighv1-72	immunoglobulin heavy variable 1-72	ENSMUSG00000096074	115721604	115722081	-1	12	0.000950796	0.000654736	0.000503677	0.00289855	0.00275995	0.0024426	0	0	0.000888099	0.0014892	0.001178	0.00075643	0.00133156	0	0.000428927	0.0145897	0.00320171	0.00185529	0.0010644	0.000654736	0.00275995	0	0.001178	0.000428927	0.00320171	3	0	4.21537	2.34292	0.862025	0	1.52645	4.21537	2.34292	-1.16006	0	1.52645	100	100	100	100	100	0
Ccl19-ps1	chemokine (C-C motif) ligand 19, pseudogene 1	ENSMUSG00000082902	41921405	41923020	1	4	0.00142619	0.00327368	0.00201471	0.0084058	0.0103498	0.00561798	0.00409542	0.00520616	0.00976909	0.000744602	0.001178	0.00378215	0	0.000732064	0.000857854	0.00243161	0	0.000927644	0.00222316	0.00201471	0.0084058	0.00520616	0.001178	0.000732064	0.000927644	2	0	4.17222	7.13568	9.06145	0.386985	2.75209	4.17222	7.13568	9.06145	-2.58408	2.75209	100	100	100	100	100	0
Cpne6	copine VI	ENSMUSG00000022212	55747902	55754888	1	14	0.000237699	0.000436491	0	0.000289855	0.00275995	0.00097704	0.000511928	0.00208247	0	0	0.00176699	0.00151286	0	0.00146413	0.00128678	0.000607903	0.000533618	0.000927644	0.00057076	0.000237699	0.00097704	0.000511928	0.00151286	0.00128678	0.000607903	4	0	4.11041	0.645823	1.60723	0.464321	0.184724	4.11041	-1.54841	1.60723	-2.15368	-5.41349	100	100	100	100	100	0
Cntn6	contactin 6	ENSMUSG00000030092	104469751	104840367	1	6	0.000237699	0.000218245	0.000503677	0.00318841	0	0.00097704	0.0035835	0.00208247	0.0044405	0.0014892	0.00353399	0.00226929	0.00133156	0.000732064	0.00128678	0.00182371	0	0.000927644	0.00130917	0.000237699	0.00097704	0.0035835	0.00226929	0.00128678	0.000927644	2	0	4.11041	0.430549	1.05325	0.0663316	0.184724	4.11041	-2.32262	1.05325	-15.0758	-5.41349	100	100	100	100	100	0
Krt25	keratin 25	ENSMUSG00000035831	99206342	99213777	-1	11	0.000237699	0.000218245	0.000503677	0.00231884	0.000344994	0.00097704	0.00204771	0.00104123	0.0026643	0.0014892	0.000588998	0	0	0	0	0	0.000533618	0	0.000424335	0.000237699	0.00097704	0.00204771	0.000588998	0	0	6	0	4.11041	1.65882	0	0.11608	0	4.11041	1.65882	0	-8.61472	0	100	100	100	100	100	0
Gm4219	predicted gene 4219	ENSMUSG00000091378	59932154	59936830	1	19	0.000237699	0.000218245	0.000503677	0.00173913	0.000689988	0.00097704	0.000511928	0	0	0.000744602	0	0.00075643	0	0.00219619	0.00128678	0.000607903	0.000533618	0	0.000522773	0.000237699	0.00097704	0	0.000744602	0.00128678	0.000533618	5	0	4.11041	1.31216	1.83097	0	0.184724	4.11041	1.31216	1.83097	0	-5.41349	100	100	100	100	100	0
1700125G22Rik	RIKEN cDNA 1700125G22 gene	ENSMUSG00000097584	27208175	27211168	1	3	0.000237699	0	0.00352574	0.0026087	0.000689988	0.00097704	0.00102386	0	0	0.000744602	0	0	0	0	0	0	0	0	0	0.000237699	0.00097704	0	0	0	0	11	0	4.11041	0	0	0	0	4.11041	0	0	0	0	100	100	100	100	100	0
Gm5656	predicted gene 5656	ENSMUSG00000090478	103665787	103670878	-1	12	0.000713097	0.000218245	0.00151103	0.00347826	0.00103498	0.00293112	0.000511928	0	0	0.000744602	0	0	0.00332889	0.00219619	0.00128678	0	0	0	0.000612513	0.000713097	0.00293112	0	0	0.00219619	0	7	0	4.11041	0	0	0	0.324697	4.11041	0	0	0	-3.0798	100	100	100	100	100	0
Trp73	transformation related protein 73	ENSMUSG00000029026	154140706	154224665	-1	4	0.000475398	0.000218245	0.00352574	0.00289855	0.00137998	0.00195408	0.000511928	0.00208247	0.0017762	0.0014892	0.00294499	0.00226929	0.00266312	0.00146413	0.00128678	0.00364742	0.00426894	0.000927644	0.00186514	0.000475398	0.00195408	0.0017762	0.00226929	0.00146413	0.00364742	0	1	4.11041	0.861098	0.535743	0.267649	0.324697	4.11041	-1.16131	-1.86657	-3.73623	-3.0798	47.8	24.2	9.4	6.5	3.7	0
Gm16548	predicted gene 16548	ENSMUSG00000086593	163976160	163979786	-1	1	0.000475398	0	0.00100735	0.00202899	0.000344994	0.00195408	0.00102386	0	0.000888099	0	0.001178	0.00226929	0.000665779	0	0	0.000607903	0.00160085	0.00371058	0.000776939	0.000475398	0.00195408	0.000888099	0.001178	0	0.00160085	5	0	4.11041	1.65882	1.22065	0.535298	0	4.11041	1.65882	1.22065	-1.86812	0	100	100	100	100	100	0
Mkx	mohawk homeobox	ENSMUSG00000061013	6934518	7004780	-1	18	0.00213929	0.00218245	0.00453309	0.00985507	0.00896985	0.00806058	0.00307157	0.00208247	0.00888099	0.00372301	0.00588998	0.0075643	0.00998668	0.00585652	0.0111521	0.0170213	0.0272145	0.0102041	0.00781244	0.00218245	0.00896985	0.00307157	0.00588998	0.00998668	0.0170213	0	1	4.10998	1.5229	0.526979	0.710534	0.218536	4.10998	1.5229	-1.89761	-1.40739	-4.5759	10.6	34.3	2.4	12.5	0	0
2410080I02Rik	RIKEN cDNA 2410080I02 gene	ENSMUSG00000044387	23112264	23113081	1	19	0.000475398	0.00109123	0.000503677	0.00405797	0.00206996	0.00146556	0.00102386	0.00104123	0.0035524	0.0014892	0.00294499	0.00226929	0.00332889	0	0.000428927	0.00121581	0.00266809	0.00185529	0.00147738	0.000503677	0.00206996	0.00104123	0.00226929	0.000428927	0.00185529	1	0	4.10971	0.912164	1.11571	0.483731	1.17427	4.10971	-1.09629	1.11571	-2.06726	1.17427	100	100	100	100	100	0
Gm19719	predicted gene, 19719	ENSMUSG00000107317	149219562	149224678	-1	5	0.00166389	0.000218245	0.000503677	0.00608696	0.00206996	0.0012213	0.00870277	0.013536	0.0142096	0.00819062	0.010013	0.00680787	0.00399467	0.00292826	0.00557605	0.00486322	0.00800427	0.00371058	0.00521964	0.000503677	0.00206996	0.013536	0.00819062	0.00399467	0.00486322	0	1	4.10971	0.252724	0.425637	0.0372101	0.126087	4.10971	-3.95689	-2.34942	-26.8744	-7.93103	31.2	0	3.3	0	0	0
Ctsw	cathepsin W	ENSMUSG00000024910	5515071	5518535	-1	19	0.000950796	0.00130947	0.00100735	0.00434783	0.00413993	0.00195408	0.0102386	0.0114536	0.0168739	0.0104244	0.0141359	0.015885	0.0133156	0.00366032	0.00986532	0.0145897	0.00960512	0.0352505	0.0100519	0.00100735	0.00413993	0.0114536	0.0141359	0.00986532	0.0145897	0	1	4.10971	0.292866	0.283758	0.0879511	0.102111	4.10971	-3.41454	-3.52413	-11.37	-9.7933	9.7	4.1	3.1	0	0	0
Sfmbt2	Scm-like with four mbt domains 2	ENSMUSG00000061186	10375321	10600064	1	2	0.000475398	0.000654736	0.00151103	0.00463768	0.00241496	0.00268686	0.0102386	0.00832986	0.0071048	0.00893522	0.010602	0.00907716	0.0206391	0.00146413	0.0124389	0.0206687	0.0309498	0.0222635	0.00863254	0.000654736	0.00268686	0.00832986	0.00907716	0.0124389	0.0222635	0	1	4.10373	0.296002	0.120685	0.078601	0.0526363	4.10373	-3.37835	-8.28605	-12.7225	-18.9983	30.3	0	0	3.8	4.2	0
A2m	alpha-2-macroglobulin	ENSMUSG00000030111	121612335	121656186	1	6	0.00261469	0.00305543	0.0377758	0.0246377	0.0124198	0.0085491	0.0035835	0.00104123	0.0035524	0.00670141	0.0129579	0.00453858	0.0199734	0.0834553	0.00686283	0.0243161	0.0192102	0.0166976	0.0104844	0.00305543	0.0124198	0.0035524	0.00670141	0.0199734	0.0192102	0	1	4.06482	1.85331	0.646519	0.860105	0.152975	4.06482	1.85331	-1.54674	-1.16265	-6.537	38.1	51.6	3.6	29.6	10.5	0
Igkv6-15	immunoglobulin kappa variable 6-15	ENSMUSG00000094797	70383453	70383976	-1	6	0.000237699	0.00174596	0.0100735	0.0136232	0.00517491	0.00708354	0.00102386	0.00104123	0	0.0022338	0.0200259	0.0075643	0.00332889	0.00805271	0.00514712	0.00607903	0.0528282	0.0473098	0.00562697	0.00174596	0.00708354	0.00102386	0.0075643	0.00514712	0.0473098	1	0	4.0571	0.936444	0.149727	1.70528	0.339211	4.0571	-1.06787	-6.67884	1.70528	-2.94801	100	100	100	100	100	0
Ifi27l2b	interferon, alpha-inducible protein 27 like 2B	ENSMUSG00000021208	103417157	103423482	-1	12	0.000475398	0.000872981	0.000503677	0.00202899	0.00206996	0.00073278	0.0179175	0.0197834	0.0230906	0.0119136	0.0259159	0.0325265	0.00332889	0.00292826	0.00128678	0.00425532	0.00373533	0.00463822	0.00353211	0.000503677	0.00202899	0.0197834	0.0259159	0.00292826	0.00425532	0	1	4.02835	0.0782912	0.476812	0.0254595	0.172006	4.02835	-12.7728	-2.09726	-39.278	-5.81376	9.9	0	0	0	0	0
Adgrb1	adhesion G protein-coupled receptor B1	ENSMUSG00000034730	74388044	74461314	1	15	0	0.000654736	0.000503677	0.00202899	0.000344994	0.00219834	0.000511928	0.00208247	0.000888099	0.000744602	0	0	0.000665779	0	0.00257356	0.000607903	0.000533618	0	0.00057076	0.000503677	0.00202899	0.000888099	0	0.000665779	0.000533618	5	0	4.02835	0	3.80232	0.56714	0.756523	4.02835	0	3.80232	-1.76323	-1.32184	100	100	100	100	100	0
Lrch4	leucine-rich repeats and calponin homology (CH) domain containing 4	ENSMUSG00000093445	137627383	137639361	1	5	0.000950796	0.000436491	0.000503677	0.00202899	0.000689988	0.0024426	0.00665506	0.00832986	0.0079929	0.00446761	0.00471198	0.00529501	0.00599201	0.0146413	0.00857854	0.00547112	0.00853789	0.0102041	0.00538307	0.000503677	0.00202899	0.0079929	0.00471198	0.00857854	0.00853789	0	1	4.02835	0.430601	0.237645	0.0630156	0.0587136	4.02835	-2.32233	-4.20796	-15.8691	-17.0318	11	0	0	0	0	0
1700019D03Rik	RIKEN cDNA 1700019D03 gene	ENSMUSG00000043629	52961483	53059338	-1	1	0.0121227	0.0128765	0.0649743	0.0304348	0.0514041	0.0608207	0.00307157	0.00520616	0.0062167	0.0014892	0.00471198	0.01059	0.0292943	0.0461201	0.017586	0.0291793	0.0202775	0.0213358	0.0189317	0.0128765	0.0514041	0.00520616	0.00471198	0.0292943	0.0213358	0	1	3.9921	10.9092	2.40929	2.47331	0.439556	3.9921	10.9092	2.40929	2.47331	-2.27502	31.4	22.4	10.8	23.4	6.9	0
Kynu	kynureninase	ENSMUSG00000026866	43445341	43572727	1	2	0.155931	0.162593	0.824015	1.11652	0.61409	0.648021	0.0972663	0.174927	0.263766	0.16828	0.385204	0.323752	0.281625	0.469253	0.286094	0.189666	0.0618997	0.148423	0.272695	0.162593	0.648021	0.174927	0.323752	0.286094	0.148423	0	1	3.98555	2.0016	4.36604	0.929489	0.568319	3.98555	2.0016	4.36604	-1.07586	-1.75958	28.6	36.6	30	13.6	3.4	0
H19	H19, imprinted maternally expressed transcript	ENSMUSG00000000031	142129266	142131880	-1	7	0.000237699	0.000436491	0.000503677	0.00173913	0.000344994	0.0024426	0.0133101	0.00832986	0.0586146	0.00521221	0.0123689	0.0143722	0.00133156	0.00512445	0.000428927	0.00182371	0.00373533	0.0296846	0.00308896	0.000436491	0.00173913	0.0133101	0.0123689	0.00133156	0.00373533	0	1	3.98435	0.140605	0.46559	0.0327939	0.327804	3.98435	-7.11215	-2.14781	-30.4935	-3.0506	18.2	3	3.5	0	5.3	0
Gypa	glycophorin A	ENSMUSG00000051839	81220410	81237171	1	8	0	0.000872981	0.00100735	0.00347826	0	0.00537372	0.00153578	0.00208247	0	0.00372301	0.000588998	0	0.00133156	0	0	0.00243161	0.00106724	0.000927644	0.000967499	0.000872981	0.00347826	0.00153578	0.000588998	0	0.00106724	6	0	3.98435	5.90539	3.25913	0.568427	0	3.98435	5.90539	3.25913	-1.75924	0	100	100	100	100	100	0
Pitx1	paired-like homeodomain transcription factor 1	ENSMUSG00000021506	55972864	55984005	-1	13	0	0.000218245	0.00100735	0.000869565	0.000344994	0.00170982	0	0.00208247	0	0	0	0.00075643	0	0	0	0.00121581	0.000533618	0	0.000109123	0.000218245	0.000869565	0	0	0	0.000533618	9	0	3.98435	0	1.62957	0	0	3.98435	0	1.62957	0	0	100	100	100	100	100	0
Grin1	glutamate receptor, ionotropic, NMDA1 (zeta 1)	ENSMUSG00000026959	25181193	25209199	-1	2	0.000237699	0.000218245	0	0.000869565	0.00103498	0	0.00102386	0.00208247	0.0017762	0.000744602	0	0.00151286	0.000665779	0	0.000857854	0.00243161	0	0.00371058	0.000801228	0.000218245	0.000869565	0.0017762	0.000744602	0.000665779	0.00243161	5	0	3.98435	1.16783	0.357609	0.122872	0.327804	3.98435	1.16783	-2.79635	-8.13854	-3.0506	100	100	100	100	100	0
Tnmd	tenomodulin	ENSMUSG00000031250	132751729	132766326	1	X	0.000237699	0.000218245	0	0.000869565	0.00103498	0	0	0	0.000888099	0.000744602	0	0.00075643	0.00399467	0.00219619	0.000428927	0.00182371	0.00533618	0.00371058	0.000750516	0.000218245	0.000869565	0	0.000744602	0.00219619	0.00371058	5	0	3.98435	1.16783	0.234348	0	0.0993744	3.98435	1.16783	-4.26716	0	-10.063	100	100	100	100	100	0
Pcdhb6	protocadherin beta 6	ENSMUSG00000051678	37466974	37470727	1	18	0.000713097	0.000218245	0	0.000869565	0.000689988	0.00097704	0.00204771	0	0.0026643	0.000744602	0.00235599	0.00151286	0.00133156	0.000732064	0.00128678	0.00243161	0.00213447	0.000927644	0.000952342	0.000218245	0.000869565	0.00204771	0.00151286	0.00128678	0.00213447	2	0	3.98435	0.574783	0.407391	0.10658	0.169606	3.98435	-1.73979	-2.45464	-9.38261	-5.89603	100	100	100	100	100	0
Gjc3	gap junction protein, gamma 3	ENSMUSG00000056966	137951723	137961360	-1	5	0	0.000218245	0.00302206	0.000869565	0	0.00097704	0.000511928	0	0.0017762	0.0022338	0.000588998	0	0	0	0	0.000607903	0.000533618	0	0.000365087	0.000218245	0.000869565	0.000511928	0.000588998	0	0.000533618	8	0	3.98435	1.47635	1.62957	0.42632	0	3.98435	1.47635	1.62957	-2.34565	0	100	100	100	100	100	0
1700007G11Rik	cilia and flagella associated protein 299	ENSMUSG00000057816	98477163	98949906	1	5	0	0.000218245	0.000503677	0.000869565	0.000344994	0.00097704	0.000511928	0	0.000888099	0	0.00176699	0.00453858	0.000665779	0.00146413	0.000428927	0.000607903	0	0.000927644	0.000559915	0.000218245	0.000869565	0.000511928	0.00176699	0.000665779	0.000607903	4	0	3.98435	0.492116	1.43043	0.42632	0.327804	3.98435	-2.03204	1.43043	-2.34565	-3.0506	100	100	100	100	100	0
Gm10571	predicted gene 10571	ENSMUSG00000073753	129748864	129750503	1	4	0.000475398	0.000218245	0	0.000869565	0.00103498	0	0	0	0	0	0.001178	0.00151286	0	0.000732064	0.000428927	0	0.00213447	0.000927644	0.000323586	0.000218245	0.000869565	0	0.001178	0.000428927	0.000927644	8	0	3.98435	0.738174	0.937391	0	0.508817	3.98435	-1.35469	-1.06679	0	-1.96534	100	100	100	100	100	0
Gm11191	predicted gene 11191	ENSMUSG00000081924	77637867	77638867	1	11	0.00142619	0.000218245	0	0.000869565	0.000689988	0.00146556	0	0.00104123	0	0	0	0	0	0	0	0	0.000533618	0	0	0.000218245	0.000869565	0	0	0	0	11	0	3.98435	0	0	0	0	3.98435	0	0	0	0	100	100	100	100	100	0
Gm14858	predicted gene 14858	ENSMUSG00000085568	101296128	101409104	1	X	0.000237699	0.000218245	0	0.000869565	0.00103498	0	0.00102386	0.00104123	0.0017762	0	0	0	0	0	0	0.000607903	0.00160085	0.00278293	0.000227972	0.000218245	0.000869565	0.00104123	0	0	0.00160085	8	0	3.98435	0	0.543188	0.209603	0	3.98435	0	-1.84098	-4.77093	0	100	100	100	100	100	0
Rspo1	R-spondin 1	ENSMUSG00000028871	124880223	124902892	1	4	0.00356549	0.00261894	0.00856251	0.00985507	0.0224246	0.0141671	0.00819085	0.00416493	0.0115453	0.0014892	0.00588998	0.00983359	0.0279627	0.0241581	0.00686283	0.0206687	0.0165422	0.0222635	0.00984433	0.00356549	0.0141671	0.00819085	0.00588998	0.0241581	0.0206687	0	1	3.97339	2.40529	0.685436	0.435301	0.14759	3.97339	2.40529	-1.45892	-2.29726	-6.77555	10.7	34.3	2.4	3.9	0	0
Fcrls	Fc receptor-like S, scavenger receptor	ENSMUSG00000015852	87158065	87171045	-1	3	0.000713097	0.000872981	0.00352574	0.00666667	0.00344994	0.00146556	0.222177	0.179092	0.111901	0.122859	0.0406408	0.102118	0.0419441	0.00512445	0.112379	0.151976	0.116862	0.0955473	0.0687457	0.000872981	0.00344994	0.179092	0.102118	0.0419441	0.116862	0	1	3.95191	0.0337839	0.0295214	0.00487448	0.020813	3.95191	-29.5999	-33.8737	-205.15	-48.0469	28.5	3	3.4	0	0	0
Ticam2	toll-like receptor adaptor molecule 2	ENSMUSG00000056130	46690358	46707600	-1	18	0.0011885	0.000872981	0	0.00405797	0.00344994	0.00097704	0.0168936	0.0187422	0.00888099	0.0134028	0.0141359	0.0113464	0.0113182	0.00366032	0.0244488	0.0279635	0.0448239	0.0398887	0.0113323	0.000872981	0.00344994	0.0168936	0.0134028	0.0113182	0.0398887	1	0	3.95191	0.257404	0.0864892	0.0516752	0.0771305	3.95191	-3.88494	-11.5621	-19.3516	-12.965	100	100	100	100	100	0
Gpr84	G protein-coupled receptor 84	ENSMUSG00000063234	103216662	103219039	-1	15	0.000475398	0.000872981	0.00352574	0.0101449	0.00344994	0.00048852	0.00409542	0.00416493	0.0053286	0.00372301	0.00471198	0.01059	0.00133156	0.00219619	0.00343141	0.00911854	0.00320171	0.00556586	0.00362437	0.000872981	0.00344994	0.00416493	0.00471198	0.00219619	0.00556586	0	1	3.95191	0.732164	0.619839	0.209603	0.397497	3.95191	-1.36581	-1.61332	-4.77093	-2.51574	45	12.4	19.9	0	6.1	0
Ndp	Norrie disease (pseudoglioma) (human)	ENSMUSG00000040138	16751760	16778013	-1	X	0.000237699	0.000436491	0.00151103	0.00318841	0.00172497	0.00097704	0.00307157	0.00520616	0.0026643	0.00297841	0.00530098	0.00378215	0.00466045	0.00146413	0.00772068	0.0151976	0.0090715	0.00371058	0.00312999	0.000436491	0.00172497	0.00307157	0.00378215	0.00466045	0.0090715	0	1	3.95191	0.456082	0.190153	0.142107	0.0936584	3.95191	-2.19259	-5.25893	-7.03696	-10.6771	33.8	0	0	0	0	0
Gm4755	predicted gene 4755	ENSMUSG00000096940	8814901	8821181	-1	12	0	0.000436491	0.000503677	0.00318841	0.00172497	0.00146556	0.000511928	0	0	0.000744602	0.00176699	0	0.000665779	0.000732064	0.000428927	0.000607903	0.00106724	0	0.000559915	0.000436491	0.00172497	0	0.000744602	0.000665779	0.000607903	5	0	3.95191	2.31664	2.83758	0	0.655609	3.95191	2.31664	2.83758	0	-1.5253	100	100	100	100	100	0
Igkv2-109	immunoglobulin kappa variable 2-109	ENSMUSG00000105606	68279411	68280142	1	6	0	0.000436491	0.00201471	0.00173913	0.00172497	0.00073278	0.00102386	0	0.0017762	0	0.000588998	0	0.00998668	0	0	0.00121581	0	0.0213358	0.000660889	0.000436491	0.00172497	0.00102386	0	0	0.00121581	7	0	3.95191	0	1.41879	0.42632	0	3.95191	0	1.41879	-2.34565	0	100	100	100	100	100	0
Aadat	aminoadipate aminotransferase	ENSMUSG00000057228	60958966	60998711	1	8	4.30901	4.01353	18.6829	14.7449	18.2926	16.9753	0.709532	0.83611	0.597691	1.11243	0.895276	0.5	1.36818	12.2848	0.580767	1.00608	0.565635	0.564935	1.05926	4.30901	16.9753	0.709532	0.895276	1.36818	0.565635	0	1	3.9395	18.961	30.0111	6.07303	3.14946	3.9395	18.961	30.0111	6.07303	3.14946	28.8	30.4	16.3	23.1	41.2	0
Gm14161	predicted gene 14161	ENSMUSG00000084935	152391634	152395852	-1	2	0.00166389	0.000872981	0.00453309	0.0188406	0.00655489	0.00561798	0.00511928	0.0093711	0.0035524	0.00521221	0.010013	0.0166415	0.00332889	0.00805271	0.00171571	0.000607903	0.00266809	0.00556586	0.00516575	0.00166389	0.00655489	0.00511928	0.010013	0.00332889	0.00266809	0	1	3.93949	0.654641	2.45677	0.325025	0.499834	3.93949	-1.52756	2.45677	-3.07669	-2.00067	35.3	20.2	28.9	2.3	6.8	0
4933402D24Rik	RIKEN cDNA 4933402D24 gene	ENSMUSG00000025961	63794066	63808426	-1	1	0.000237699	0.000436491	0.000503677	0.00521739	0.000689988	0.00170982	0.00204771	0.00104123	0	0.0014892	0.00471198	0.00075643	0	0.00219619	0.00171571	0.00182371	0.000533618	0	0.000898831	0.000436491	0.00170982	0.00104123	0.0014892	0.00171571	0.000533618	3	0	3.9172	1.14814	3.2042	0.419206	0.254409	3.9172	1.14814	3.2042	-2.38546	-3.93069	100	100	100	100	100	0
Tnip3	TNFAIP3 interacting protein 3	ENSMUSG00000044162	65502297	65611024	1	6	0.000950796	0.000436491	0	0.00231884	0	0.00170982	0.0112624	0.00208247	0.0150977	0.0126582	0.0194369	0.00907716	0.00732357	0.000732064	0.00686283	0.0267477	0.0261473	0.0371058	0.0070932	0.000436491	0.00170982	0.0112624	0.0126582	0.00686283	0.0267477	2	0	3.9172	0.135076	0.0639239	0.0387564	0.0636021	3.9172	-7.40325	-15.6436	-25.8022	-15.7227	100	100	100	100	100	0
2310005A03Rik	RIKEN cDNA 2310005A03 gene	ENSMUSG00000087254	154939709	154942001	-1	2	0.000950796	0.000436491	0	0	0.00241496	0.00170982	0.000511928	0.00416493	0.0017762	0	0.001178	0.00151286	0.00133156	0.00366032	0	0	0.00106724	0.000927644	0.00100902	0.000436491	0.00170982	0.0017762	0.001178	0.00133156	0.000927644	5	0	3.9172	1.45147	1.84319	0.245744	0.327804	3.9172	1.45147	1.84319	-4.06927	-3.0506	100	100	100	100	100	0
Gm44696	predicted gene, 16630	ENSMUSG00000107875	48351070	48372342	-1	6	0	0.000436491	0.00151103	0.00144928	0.00172497	0.00170982	0.00204771	0	0	0.00297841	0	0	0	0.000732064	0	0	0.000533618	0.000927644	0.000485054	0.000436491	0.00170982	0	0	0	0.000533618	8	0	3.9172	0	3.2042	0	0	3.9172	0	3.2042	0	0	100	100	100	100	100	0
D630003M21Rik	RIKEN cDNA D630003M21 gene	ENSMUSG00000037813	158024453	158071142	-1	2	0.00427858	0.00458315	0.0236728	0.0373913	0.0165597	0.017831	0.0701341	0.0676801	0.0746004	0.0506329	0.0830487	0.0786687	0.0505992	0.0204978	0.0827829	0.0954407	0.0635005	0.080705	0.0570667	0.00458315	0.017831	0.0701341	0.0786687	0.0505992	0.080705	0	1	3.89055	0.226659	0.22094	0.0653484	0.0905775	3.89055	-4.41191	-4.52611	-15.3026	-11.0403	30.3	0	0	0	0	0
Gm15991	predicted gene 15991	ENSMUSG00000087266	68409421	68430703	1	8	0.000237699	0.000654736	0.000503677	0.00231884	0.00103498	0.00195408	0.00153578	0.00104123	0.0017762	0	0.001178	0	0.00199734	0.000732064	0.000857854	0.00243161	0.00266809	0.000927644	0.00103811	0.000503677	0.00195408	0.00153578	0	0.000857854	0.00243161	2	0	3.87963	0	0.803615	0.327961	0.587136	3.87963	0	-1.24438	-3.04915	-1.70318	100	100	100	100	100	0
Lrrn4	leucine rich repeat neuronal 4	ENSMUSG00000043110	132710225	132722811	-1	2	0.000237699	0.00152772	0.00100735	0.00202899	0.00620989	0.00390816	0.00153578	0	0.000888099	0.000744602	0.00176699	0.00302572	0.00199734	0.00292826	0.00171571	0.00243161	0.00160085	0.00556586	0.00174135	0.00100735	0.00390816	0.000888099	0.00176699	0.00199734	0.00243161	1	0	3.87963	2.21176	1.60723	1.13428	0.504348	3.87963	2.21176	1.60723	1.13428	-1.98276	100	100	100	100	100	0
Dnaaf1	dynein, axonemal assembly factor 1	ENSMUSG00000031831	120301974	120325193	1	8	0.00142619	0.000872981	0.00251838	0.00550725	0.00689988	0.00317538	0.000511928	0.00104123	0.0017762	0.0014892	0.00530098	0.00302572	0.00133156	0.00292826	0.00128678	0.00182371	0.000533618	0.00185529	0.00179995	0.00142619	0.00550725	0.00104123	0.00302572	0.00133156	0.00182371	0	1	3.8615	1.82014	3.01981	1.36972	1.07107	3.8615	1.82014	3.01981	1.36972	1.07107	10.1	33.6	35.5	59.8	51.3	0
Sox18	SRY (sex determining region Y)-box 18	ENSMUSG00000046470	181311629	181313433	-1	2	0.097932	0.0626364	0.225647	0.257971	0.376734	0.419638	0.291287	0.223865	0.428064	0.210722	0.197314	0.350227	0.483356	0.34041	0.298533	0.329483	0.209712	0.285714	0.288501	0.097932	0.376734	0.291287	0.210722	0.34041	0.285714	0	1	3.84689	1.78782	1.31857	0.336205	0.287688	3.84689	1.78782	1.31857	-2.97438	-3.47598	28.9	9.9	40.2	3.9	3.7	0
Gm15731	predicted gene 15731	ENSMUSG00000086528	8087294	8102707	-1	5	0	0.00109123	0.00402941	0.00550725	0.00413993	0.00219834	0.00204771	0.0031237	0.0062167	0.00297841	0.00235599	0.00226929	0.00133156	0.00219619	0.000428927	0.00121581	0.00106724	0.000927644	0.00219727	0.00109123	0.00413993	0.0031237	0.00235599	0.00133156	0.00106724	1	0	3.79383	1.75719	3.87911	0.349338	0.819511	3.79383	1.75719	3.87911	-2.86256	-1.22024	100	100	100	100	100	0
Gsta4	glutathione S-transferase, alpha 4	ENSMUSG00000032348	78090056	78116631	1	9	0.44426	0.549323	1.83036	2.08087	2.10067	1.27943	0.749462	1.1287	1.11545	0.795235	0.881729	1.77534	0.701731	1.26061	0.479111	0.398176	0.121665	0.28757	0.838482	0.549323	2.08087	1.11545	0.881729	0.701731	0.28757	0	1	3.78806	2.35999	7.23606	0.492467	0.782812	3.78806	2.35999	7.23606	-2.03059	-1.27745	30	18.7	22.8	9.5	19.4	0
Slc29a2	solute carrier family 29 (nucleoside transporters), member 2	ENSMUSG00000024891	5073888	5082000	1	19	0.0273354	0.0296814	0.0951949	0.112174	0.110398	0.113337	0.0685983	0.0843399	0.0994671	0.0595681	0.0865826	0.0832073	0.113848	0.152269	0.0716308	0.0620061	0.0352188	0.0612245	0.0837736	0.0296814	0.112174	0.0843399	0.0832073	0.113848	0.0612245	0	1	3.77927	1.34813	1.83217	0.351926	0.26071	3.77927	1.34813	1.83217	-2.84151	-3.83568	23.9	33.3	22.8	3.2	0	0
Kif14	kinesin family member 14	ENSMUSG00000041498	136394081	136459249	1	1	0.000713097	0.000436491	0.00151103	0.00492754	0.00172497	0.00268686	0.112624	0.0843399	0.102131	0.0893522	0.124278	0.0847201	0.00798935	0.00292826	0.0047182	0.00911854	0.00960512	0.00371058	0.00645844	0.000713097	0.00268686	0.102131	0.0893522	0.0047182	0.00911854	0	1	3.76787	0.0300704	0.294659	0.00698215	0.151138	3.76787	-33.2553	-3.39376	-143.222	-6.61648	33.3	0	0	0	0	0
Lmntd1	lamin tail domain containing 1	ENSMUSG00000054966	145310860	145560045	-1	6	0.00142619	0.00130947	0.00100735	0.00492754	0.00517491	0.0036639	0.0127982	0.00520616	0.0079929	0.00446761	0.00588998	0.00453858	0.00332889	0.00512445	0.0132967	0.0206687	0.0122732	0.000927644	0.00502599	0.00130947	0.00492754	0.0079929	0.00453858	0.00512445	0.0122732	0	1	3.763	1.0857	0.401487	0.163829	0.255534	3.763	1.0857	-2.49074	-6.10391	-3.91337	10.9	52	8.4	0	0	0
Apln	apelin	ENSMUSG00000037010	47114023	47123730	-1	X	0.0385072	0.0405936	0.112824	0.273913	0.152487	0.062042	0.216034	0.0978759	0.117229	0.099032	0.0936506	0.136914	0.0519308	0.0878477	0.0368877	0.0790274	0.0522946	0.0500928	0.0907492	0.0405936	0.152487	0.117229	0.099032	0.0519308	0.0522946	0	1	3.75644	1.53978	2.91593	0.346276	0.781688	3.75644	1.53978	2.91593	-2.88787	-1.27928	18.3	43.8	9.8	3.8	22	0
Trim61	tripartite motif-containing 61	ENSMUSG00000109718	65465639	65471175	-1	8	0.00618018	0.00327368	0.0367684	0.0231884	0.0175947	0.0276014	0.00819085	0.00832986	0.0071048	0.00893522	0.00883496	0.0143722	0.0173103	0.0234261	0.0141546	0.0145897	0.00480256	0.00185529	0.0115449	0.00618018	0.0231884	0.00819085	0.00893522	0.0173103	0.00480256	0	1	3.75206	2.59517	4.82834	0.754522	0.357024	3.75206	2.59517	4.82834	-1.32534	-2.80093	38.7	17.2	33.7	3.3	3.1	0
Gm21887	erythroid differentiation regulator 1	ENSMUSG00000095562	168792655	168802277	1	X	0.00190159	0.000654736	0.00100735	0.00376812	0.00413993	0.00073278	0.00614314	0.0124948	0.0168739	0.00819062	0.00824597	0.0136157	0.0292943	0.0146413	0.0171571	0.0151976	0.00693703	0.00649351	0.00756383	0.00100735	0.00376812	0.0124948	0.00824597	0.0171571	0.00693703	0	1	3.74061	0.456965	0.543188	0.0806219	0.0587136	3.74061	-2.18835	-1.84098	-12.4036	-17.0318	15	2.1	0	0	0	0
Troap	trophinin associated protein	ENSMUSG00000032783	98972456	98981290	1	15	0.0011885	0.000654736	0.000503677	0.00463768	0.000689988	0.0024426	0.104945	0.123907	0.183837	0.080417	0.150783	0.141452	0.00665779	0.00439239	0.00214463	0.00607903	0.00693703	0.00649351	0.00628627	0.000654736	0.0024426	0.123907	0.141452	0.00439239	0.00649351	0	1	3.73066	0.017268	0.37616	0.0052841	0.149062	3.73066	-57.9106	-2.65844	-189.247	-6.70864	17.1	0	0	3.6	3.3	0
Fbxo43	F-box protein 43	ENSMUSG00000048230	36150206	36165030	-1	15	0	0.000654736	0.00201471	0.00376812	0.00137998	0.0024426	0.00307157	0.0031237	0.000888099	0.00521221	0.00530098	0.00075643	0.000665779	0.000732064	0.000857854	0	0.00160085	0	0.00113404	0.000654736	0.0024426	0.00307157	0.00521221	0.000732064	0	3	0	3.73066	0.46863	0	0.21316	0.894369	3.73066	-2.13388	0	-4.69131	-1.11811	100	100	100	100	100	0
Igkv6-25	immunoglobulin kappa chain variable 6-25	ENSMUSG00000094930	70192384	70192941	1	6	0	0.000654736	0.0065478	0.0057971	0.00137998	0.0024426	0.00511928	0.00104123	0.0026643	0.00446761	0.0135469	0.00302572	0.00532623	0.00512445	0.00514712	0.018845	0.0128068	0.0111317	0.00512187	0.000654736	0.0024426	0.0026643	0.00446761	0.00514712	0.0128068	1	0	3.73066	0.546735	0.190726	0.245744	0.127204	3.73066	-1.82904	-5.24312	-4.06927	-7.86137	100	100	100	100	100	0
Hao2	hydroxyacid oxidase 2	ENSMUSG00000027870	98781837	98800555	-1	3	1.45614	1.34395	6.0547	9.63942	5.42883	5.37689	0.743831	0.902749	0.877442	1.52643	2.24526	1.13011	0.817577	1.85286	0.51557	0.41459	0.257204	0.383117	1.23703	1.45614	5.42883	0.877442	1.52643	0.817577	0.383117	0	1	3.72822	3.55654	14.1702	1.65953	1.78105	3.72822	3.55654	14.1702	1.65953	1.78105	50.8	22.8	24	22.8	40	0
Pabpc1l	poly(A) binding protein, cytoplasmic 1-like	ENSMUSG00000054582	163867370	163892458	1	2	0.00522938	0.00894806	0.0251838	0.00782609	0.0382943	0.0332193	0.00665506	0.0145773	0.0142096	0.00670141	0.0123689	0.0143722	0.0139814	0.0395315	0.0137257	0.0133739	0.0197439	0.0166976	0.0140955	0.00894806	0.0332193	0.0142096	0.0123689	0.0139814	0.0166976	0	1	3.71246	2.6857	1.98947	0.62972	0.639999	3.71246	2.6857	1.98947	-1.58801	-1.5625	30.6	19.8	40.1	13	7.5	0
Gm43158	predicted gene 43158	ENSMUSG00000104887	121918755	122021019	-1	3	0.00213929	0.000872981	0.0130956	0.0284058	0.00793487	0.0012213	0.0122863	0.0145773	0.0035524	0.0141474	0.00294499	0.00075643	0.00266312	0.00732064	0	0	0	0	0.00280405	0.00213929	0.00793487	0.0122863	0.00294499	0.00266312	0	4	0	3.70911	2.69436	0	0.174121	0.803304	3.70911	2.69436	0	-5.74315	-1.24486	100	100	100	100	100	0
Igfbp6	insulin-like growth factor binding protein 6	ENSMUSG00000023046	102052797	102057946	1	15	0.0344664	0.0377564	0.0277022	0.0289855	0.137308	0.127748	0.078325	0.110371	0.165187	0.0483991	0.0647897	0.118759	0.260985	0.135432	0.169855	0.313678	0.395945	0.363636	0.123254	0.0344664	0.127748	0.110371	0.0647897	0.169855	0.363636	0	1	3.70645	1.97173	0.351307	0.312278	0.202916	3.70645	1.97173	-2.84651	-3.20227	-4.92814	15	53.9	3.2	0	0	0
C8a	complement component 8, alpha polypeptide	ENSMUSG00000035031	104672876	104733595	-1	4	0.269313	0.175906	1.21034	0.423478	0.994963	1.06546	0.00255964	0.00208247	0.0026643	0.00521221	0.00942396	0	0.0219707	0.610542	0.00128678	0.012766	0.00693703	0.0398887	0.0173683	0.269313	0.994963	0.00255964	0.00521221	0.0219707	0.012766	1	0	3.69445	190.891	77.9388	105.215	12.2578	3.69445	190.891	77.9388	105.215	12.2578	100	100	100	100	100	0
Scrg1	scrapie responsive gene 1	ENSMUSG00000031610	57908957	57930619	1	8	0.000237699	0.000654736	0.00302206	0.000869565	0.00241496	0.00293112	0.00153578	0.00208247	0.0026643	0.000744602	0.000588998	0.00075643	0.000665779	0.00219619	0	0.000607903	0.00266809	0.00185529	0.00120267	0.000654736	0.00241496	0.00208247	0.000744602	0.000665779	0.00185529	1	0	3.68845	3.24329	1.30166	0.314404	0.983413	3.68845	3.24329	1.30166	-3.18062	-1.01687	100	100	100	100	100	0
Igkv6-23	immunoglobulin kappa variable 6-23	ENSMUSG00000095630	70237393	70237939	-1	6	0.000475398	0.000654736	0.014103	0.00231884	0.00241496	0.00390816	0.00102386	0	0	0.0014892	0.00176699	0	0.00399467	0	0.000857854	0.00121581	0.0197439	0	0.00111983	0.000654736	0.00241496	0	0.0014892	0.000857854	0.00121581	5	0	3.68845	1.62164	1.9863	0	0.763226	3.68845	1.62164	1.9863	0	-1.31023	100	100	100	100	100	0
Fam163b	family with sequence similarity 163, member B	ENSMUSG00000009216	27000392	27032503	-1	2	0.00237699	0.00371017	0.00856251	0.00550725	0.0151797	0.0136786	0.000511928	0.00208247	0	0.000744602	0.00235599	0.00075643	0.000665779	0.00439239	0.00128678	0.000607903	0	0	0.00168462	0.00371017	0.0136786	0.000511928	0.00075643	0.00128678	0	3	0	3.68677	18.083	0	7.24745	2.8833	3.68677	18.083	0	7.24745	2.8833	100	100	100	100	100	0
Gpr37	G protein-coupled receptor 37	ENSMUSG00000039904	25665877	25690728	-1	6	0.00356549	0.00327368	0.0161177	0.0153623	0.0131098	0.00879336	0.0092147	0.00728863	0.0062167	0.0104244	0.00412298	0.00605144	0.00532623	0.00732064	0.00729176	0.00607903	0.00480256	0	0.00675266	0.00356549	0.0131098	0.00728863	0.00605144	0.00729176	0.00480256	1	0	3.67686	2.16639	2.72975	0.489185	0.488975	3.67686	2.16639	2.72975	-2.04422	-2.04509	100	100	100	100	100	0
Tbx4	T-box 4	ENSMUSG00000000094	85777248	85806923	1	11	0.000237699	0.00152772	0	0.000869565	0.000344994	0.00146556	0	0.00104123	0.000888099	0	0.001178	0.00075643	0	0	0.00128678	0.000607903	0.000533618	0.000927644	0.000682166	0.000237699	0.000869565	0.000888099	0.00075643	0	0.000607903	5	0	3.65826	1.14957	1.43043	0.267649	0	3.65826	1.14957	1.43043	-3.73623	0	100	100	100	100	100	0
Dok6	docking protein 6	ENSMUSG00000073514	89310548	89787652	-1	18	0.000237699	0.000436491	0	0.000869565	0.00103498	0.00024426	0.000511928	0	0	0	0.001178	0	0.000665779	0.000732064	0.000428927	0	0.000533618	0	0.000336593	0.000237699	0.000869565	0	0	0.000665779	0	7	0	3.65826	0	0	0	0.357024	3.65826	0	0	0	-2.80093	100	100	100	100	100	0
Gm1527	predicted gene 1527	ENSMUSG00000074655	28946766	28980873	1	3	0.000237699	0	0.000503677	0.000869565	0.00137998	0	0.000511928	0.00208247	0.000888099	0.0022338	0.000588998	0.00226929	0	0.00146413	0.000428927	0	0	0	0.000507802	0.000237699	0.000869565	0.000888099	0.0022338	0.000428927	0	6	0	3.65826	0.389275	0	0.267649	0.554172	3.65826	-2.56888	0	-3.73623	-1.8045	100	100	100	100	100	0
2810430I11Rik	RIKEN cDNA 2810430I11 gene	ENSMUSG00000085766	27772937	27777064	-1	2	0.000237699	0.000872981	0	0.000869565	0.000689988	0.00146556	0.00307157	0.0031237	0.0035524	0.00446761	0.00588998	0.00529501	0.00199734	0	0.00300249	0.00425532	0.00160085	0	0.0017991	0.000237699	0.000869565	0.0031237	0.00529501	0.00199734	0.00160085	3	0	3.65826	0.164224	0.543188	0.0760954	0.119008	3.65826	-6.08926	-1.84098	-13.1414	-8.4028	100	100	100	100	100	0
4930540M05Rik	RIKEN cDNA 4930540M05 gene	ENSMUSG00000097831	119873120	119879614	-1	6	0.000237699	0.000872981	0	0.000869565	0.00172497	0.00048852	0.0035835	0.00104123	0.0017762	0.00297841	0	0.00151286	0.00133156	0.00146413	0.000857854	0.000607903	0.00160085	0.00278293	0.0011864	0.000237699	0.000869565	0.0017762	0.00151286	0.00133156	0.00160085	2	0	3.65826	0.574783	0.543188	0.133825	0.178512	3.65826	-1.73979	-1.84098	-7.47247	-5.60186	100	100	100	100	100	0
Ror2	receptor tyrosine kinase-like orphan receptor 2	ENSMUSG00000021464	53263348	53440160	-1	13	0.0411219	0.0368835	0.125919	0.137391	0.179742	0.149731	0.092147	0.0853811	0.111901	0.0774386	0.131346	0.0900151	0.0672437	0.160322	0.101656	0.108815	0.0699039	0.0454545	0.0969013	0.0411219	0.149731	0.092147	0.0900151	0.101656	0.0699039	0	1	3.64115	1.6634	2.14196	0.446264	0.404522	3.64115	1.6634	2.14196	-2.24082	-2.47205	27.9	39.8	41.5	8.9	9.8	0
Cyp4f14	cytochrome P450, family 4, subfamily f, polypeptide 14	ENSMUSG00000024292	33124044	33136316	-1	17	0.0161635	0.0152772	0.0503677	0.0492754	0.058649	0.0840254	0.00870277	0.013536	0.0044405	0.0141474	0.00176699	0.0075643	0.00266312	0.0556369	0.000428927	0.00182371	0.000533618	0.00834879	0.0111194	0.0161635	0.058649	0.00870277	0.0075643	0.00266312	0.00182371	0	1	3.62848	7.7534	32.1592	1.85729	6.06941	3.62848	7.7534	32.1592	1.85729	6.06941	17.8	32.5	28.9	33.9	44.8	0
Clvs2	clavesin 2	ENSMUSG00000019785	33388282	33500765	-1	10	0.000475398	0.000218245	0.00251838	0.00173913	0.00172497	0.0012213	0.00614314	0.00208247	0.0017762	0.00819062	0.00824597	0.00529501	0.00133156	0.000732064	0.00128678	0.00121581	0.00106724	0.000927644	0.00152826	0.000475398	0.00172497	0.00208247	0.00819062	0.00128678	0.00106724	0	1	3.62848	0.210603	1.6163	0.228286	0.369448	3.62848	-4.74827	1.6163	-4.38047	-2.70674	49.8	0	18.5	11.2	9.1	0
Prokr1	prokineticin receptor 1	ENSMUSG00000049409	87555573	87567725	-1	6	0.000475398	0	0.00302206	0.00782609	0.00172497	0.00170982	0.00409542	0.00208247	0.0053286	0.00297841	0.00353399	0.00680787	0	0.000732064	0.000428927	0.00243161	0.000533618	0	0.00190372	0.000475398	0.00172497	0.00409542	0.00353399	0.000428927	0.000533618	3	0	3.62848	0.488109	3.2326	0.11608	1.10834	3.62848	-2.04872	3.2326	-8.61472	1.10834	100	100	100	100	100	0
1700003D09Rik	RIKEN cDNA 1700003D09 gene	ENSMUSG00000085944	98241544	98249109	-1	11	0.000475398	0	0.00100735	0.0026087	0.00172497	0.00170982	0	0.00104123	0.0017762	0.0022338	0.000588998	0.00075643	0	0.0139092	0.00214463	0.00182371	0	0	0.00102429	0.000475398	0.00172497	0.00104123	0.00075643	0.00214463	0	5	0	3.62848	2.28041	0	0.456572	0.221669	3.62848	2.28041	0	-2.19023	-4.51124	100	100	100	100	100	0
Gm42791	predicted gene 42791	ENSMUSG00000106892	148830585	148931957	-1	5	0.000475398	0.00174596	0	0.00202899	0.00172497	0.00048852	0.00153578	0.00208247	0.0017762	0	0.001178	0.00151286	0.00865513	0.00366032	0.00428927	0.00121581	0.00213447	0.00185529	0.00173547	0.000475398	0.00172497	0.0017762	0.001178	0.00428927	0.00185529	2	0	3.62848	1.46433	0.929759	0.267649	0.110834	3.62848	1.46433	-1.07555	-3.73623	-9.02248	100	100	100	100	100	0
Sorcs2	sortilin-related VPS10 domain containing receptor 2	ENSMUSG00000029093	36174524	36555483	-1	5	0.0125981	0.01244	0.0503677	0.0266667	0.057614	0.0454323	0.0445377	0.0270721	0.0452931	0.0282949	0.0541878	0.03177	0.0412783	0.0351391	0.107661	0.130699	0.152615	0.0862709	0.0449154	0.0125981	0.0454323	0.0445377	0.03177	0.0412783	0.130699	0	1	3.6063	1.43004	0.34761	0.282862	0.305198	3.6063	1.43004	-2.87679	-3.53529	-3.27656	32	51.4	3.2	3	3.4	0
4930422M22Rik	RIKEN cDNA 4930422M22 gene	ENSMUSG00000100281	99181060	99186728	-1	9	0.000475398	0.000218245	0.00151103	0.00144928	0.00241496	0.00170982	0.00102386	0.00104123	0.0026643	0.00446761	0.00412298	0.00302572	0.0139814	0.00658858	0.00686283	0.00486322	0.00533618	0.00742115	0.00284501	0.000475398	0.00170982	0.00104123	0.00412298	0.00686283	0.00533618	0	1	3.5966	0.414704	0.32042	0.456572	0.0692715	3.5966	-2.41136	-3.1209	-2.19023	-14.436	32.1	2.3	4	3.8	0	0
Armc2	armadillo repeat containing 2	ENSMUSG00000071324	41790986	41894438	-1	10	0.00190159	0.0024007	0.00705148	0.00811594	0.00862485	0.00952614	0.00716699	0.0124948	0.0124334	0.0119136	0.0147249	0.0128593	0.0106525	0.00585652	0.0137257	0.0164134	0.00800427	0.0185529	0.0100893	0.0024007	0.00862485	0.0124334	0.0128593	0.0106525	0.0164134	0	1	3.59264	0.670709	0.525477	0.193085	0.225366	3.59264	-1.49096	-1.90303	-5.17907	-4.43724	41	0	3.1	0	4.4	0
Steap3	STEAP family member 3	ENSMUSG00000026389	120118487	120200435	-1	1	0.0934157	0.0986469	0.294651	0.353913	0.367074	0.302149	0.201188	0.220741	0.257549	0.160089	0.194958	0.194402	0.113848	0.259151	0.12782	0.156231	0.120598	0.111317	0.19468	0.0986469	0.353913	0.220741	0.194402	0.12782	0.120598	0	1	3.58768	1.82052	2.93466	0.446889	0.771763	3.58768	1.82052	2.93466	-2.23769	-1.29573	8.9	24.5	11	2.7	7.3	0
Rrh	retinal pigment epithelium derived rhodopsin homolog	ENSMUSG00000028012	129598057	129616236	-1	3	0.0320894	0.0279354	0.158658	0.115072	0.124198	0.111627	0.00819085	0.0124948	0.0124334	0.0104244	0.0153139	0.0113464	0.011984	0.0739385	0.011581	0.00851064	0.00533618	0.00834879	0.0124641	0.0320894	0.115072	0.0124334	0.0113464	0.011984	0.00834879	0	1	3.586	10.1417	13.7831	2.5809	2.67768	3.586	10.1417	13.7831	2.5809	2.67768	36.5	29.2	24.8	30.3	40.4	0
4930434B07Rik	RIKEN cDNA 4930434B07 gene	ENSMUSG00000100850	90081350	90087184	1	1	0.00760637	0.00414666	0.031228	0.0234783	0.0272545	0.0383488	0	0	0	0	0	0	0.000665779	0.0146413	0	0.000607903	0.000533618	0	0.00057076	0.00760637	0.0272545	0	0	0.000665779	0.000533618	8	0	3.58312	0	51.075	0	11.4248	3.58312	0	51.075	0	11.4248	100	100	100	100	100	0
Dnali1	dynein, axonemal, light intermediate polypeptide 1	ENSMUSG00000042707	124949131	124959496	-1	4	0.000475398	0.00109123	0.00251838	0.00811594	0.00172497	0.00390816	0.00102386	0	0.0017762	0.000744602	0.00353399	0.00151286	0.000665779	0	0.00257356	0.00486322	0.00213447	0.00185529	0.00175058	0.00109123	0.00390816	0.00102386	0.00151286	0.000665779	0.00213447	2	0	3.58144	2.58329	1.83097	1.0658	1.63902	3.58144	2.58329	1.83097	1.0658	1.63902	100	100	100	100	100	0
Ugt1a1	UDP glucuronosyltransferase 1 family, polypeptide A1	ENSMUSG00000089960	88139681	88146719	1	1	0.0354172	0.0325186	0.139015	0.108406	0.151797	0.126527	0.00511928	0.00728863	0.0071048	0.00521221	0.0477088	0.0393343	0.0472703	0.237921	0.0973664	0.0510638	0.00533618	0.0111317	0.0433023	0.0354172	0.126527	0.0071048	0.0393343	0.0973664	0.0111317	0	1	3.57247	3.2167	11.3663	4.98497	0.363751	3.57247	3.2167	11.3663	4.98497	-2.74913	29.6	42.4	30.3	31.1	6.2	0
Gcm1	glial cells missing homolog 1	ENSMUSG00000023333	77959206	77972906	1	9	0.0154504	0.00938455	0.0770626	0.0550725	0.0669289	0.0512946	0.00307157	0.00208247	0.000888099	0.00372301	0.01178	0.00378215	0.00466045	0.0658858	0.00729176	0.0109422	0.000533618	0	0.00833815	0.0154504	0.0550725	0.00208247	0.00378215	0.00729176	0.000533618	1	0	3.56446	14.5612	103.206	7.4193	2.11889	3.56446	14.5612	103.206	7.4193	2.11889	100	100	100	100	100	0
Fam64a	PICALM interacting mitotic regulator	ENSMUSG00000020808	71932858	71938196	1	11	0.00285239	0.000872981	0.000503677	0.000289855	0.00310495	0.00439668	0.145899	0.106206	0.190053	0.104244	0.156084	0.164145	0.0146471	0.00585652	0.00600498	0.0121581	0.0154749	0.0120594	0.0121087	0.000872981	0.00310495	0.145899	0.156084	0.00600498	0.0121581	0	1	3.55672	0.0198928	0.255382	0.00598344	0.145376	3.55672	-50.2696	-3.9157	-167.128	-6.8787	39.9	4.2	2.5	0	0	0
Gm26510	predicted gene, 26510	ENSMUSG00000097154	71181344	71231991	-1	17	0.000475398	0.000872981	0.00302206	0.00318841	0.00310495	0.00195408	0.00614314	0.0062474	0.00976909	0.00744602	0.00412298	0.00302572	0.00665779	0.00512445	0.0047182	0.0115502	0.0144077	0.0166976	0.00492132	0.000872981	0.00310495	0.0062474	0.00412298	0.00512445	0.0144077	0	1	3.55672	0.753083	0.215506	0.139735	0.170356	3.55672	-1.32788	-4.64023	-7.15639	-5.87006	32.6	5.7	3.2	0	0	0
Gm26588	predicted gene, 26588	ENSMUSG00000097730	88693404	88702842	-1	6	0.00427858	0.00742034	0.0413015	0.0263768	0.0372594	0.0236932	0.00460735	0.00728863	0.0053286	0.00893522	0.00765697	0.00680787	0.00466045	0.00658858	0.000857854	0.00486322	0.00160085	0.00278293	0.00669822	0.00742034	0.0263768	0.0053286	0.00765697	0.00466045	0.00278293	0	1	3.55466	3.44481	9.47807	1.39255	1.59219	3.55466	3.44481	9.47807	1.39255	1.59219	48.6	22.9	30.6	40.3	39.4	0
4930553P18Rik	RIKEN cDNA 4930553P18 gene	ENSMUSG00000106791	85981362	85986337	1	6	0.000237699	0.000654736	0.00100735	0.00231884	0.00137998	0.0024426	0.000511928	0.0031237	0.000888099	0.00297841	0.001178	0.00151286	0.00332889	0.00146413	0.00257356	0.00121581	0	0	0.00129789	0.000654736	0.00231884	0.000888099	0.00151286	0.00257356	0	2	0	3.54164	1.53275	0	0.737233	0.254409	3.54164	1.53275	0	-1.35642	-3.93069	100	100	100	100	100	0
Camk1g	calcium/calmodulin-dependent protein kinase I gamma	ENSMUSG00000016179	193028654	193052606	-1	1	0.0273354	0.0257529	0.0503677	0.116522	0.0962534	0.0950171	0.0271322	0.0374844	0.0506217	0.0335071	0.0229709	0.0529501	0.0233023	0.0285505	0.0381745	0.0364742	0.022412	0.0166976	0.0349906	0.0273354	0.0962534	0.0374844	0.0335071	0.0285505	0.022412	0	1	3.5212	2.87263	4.29473	0.729248	0.95744	3.5212	2.87263	4.29473	-1.37128	-1.04445	29.6	24.2	24.8	22	25.2	0
Galnt12	polypeptide N-acetylgalactosaminyltransferase 12	ENSMUSG00000039774	47091909	47123070	1	4	0.0159258	0.0168049	0.0609449	0.0591304	0.0517491	0.0595994	0.0952186	0.106206	0.100355	0.0811616	0.136058	0.0900151	0.0792277	0.0768668	0.0591919	0.0826748	0.0624333	0.0862709	0.0780472	0.0168049	0.0591304	0.100355	0.0900151	0.0768668	0.0826748	0	1	3.51864	0.656894	0.715217	0.167454	0.218624	3.51864	-1.52231	-1.39818	-5.97179	-4.57407	31.5	4	3.5	0	0	0
Lhx6	LIM homeobox protein 6	ENSMUSG00000026890	35971965	35995420	-1	2	0.00475398	0.00742034	0.0302206	0.026087	0.0244946	0.0312653	0.0230368	0.0197834	0.0435169	0.0297841	0.0282719	0.0423601	0.0299601	0.0278184	0.0188728	0.0297872	0.0154749	0.0185529	0.0269527	0.00742034	0.026087	0.0230368	0.0297841	0.0278184	0.0185529	0	1	3.5156	0.87587	1.40609	0.322109	0.266742	3.5156	-1.14172	1.40609	-3.10454	-3.74894	50.5	3.3	47.4	8.1	8.7	0
Lrrc75a	leucine rich repeat containing 75A	ENSMUSG00000046417	62495710	62539349	-1	11	0.0142619	0.0189873	0.0820993	0.0788406	0.057269	0.066683	0.102386	0.136401	0.169627	0.0960536	0.0824597	0.149017	0.109188	0.0980966	0.110663	0.13617	0.0747065	0.113173	0.0970751	0.0189873	0.066683	0.136401	0.0960536	0.109188	0.113173	0	1	3.51197	0.694226	0.589215	0.139202	0.173896	3.51197	-1.44045	-1.69717	-7.18381	-5.75055	47.6	0	0	3.1	2.7	0
4930432K21Rik	break repair meiotic recombinase recruitment factor 1	ENSMUSG00000008129	84874654	84899219	1	8	0.00546708	0.00545613	0.0146066	0.0191304	0.0165597	0.0212506	0.00563121	0.00416493	0.0071048	0.0022338	0.00647897	0.00832073	0.0139814	0.0204978	0.0128678	0.0255319	0.0165422	0.0148423	0.0134246	0.00546708	0.0191304	0.00563121	0.00647897	0.0139814	0.0165422	0	1	3.49921	2.9527	1.15647	0.970854	0.391026	3.49921	2.9527	1.15647	-1.03002	-2.55737	9.8	33.4	32.8	12.5	2.8	0
Gm16010	predicted gene 16010	ENSMUSG00000085541	96898019	96904096	1	9	0.0672688	0.0493234	0.241261	1.30957	0.234941	0.0999023	0.134125	0.230112	0.249556	0.118392	0.0818707	0.269289	0.017976	0.068082	0.0124389	0.00851064	0.00213447	0.00278293	0.0908865	0.0672688	0.234941	0.230112	0.118392	0.017976	0.00278293	0	1	3.49257	1.98444	84.4221	0.29233	3.74214	3.49257	1.98444	84.4221	-3.42079	3.74214	43	40.6	18.9	9.9	48	0
Thbs4	thrombospondin 4	ENSMUSG00000021702	92888098	92931326	-1	13	0.0123604	0.0091663	0.017125	0.0513043	0.0386393	0.0429897	0.0261083	0.0229071	0.0417407	0.0178704	0.0341619	0.0461422	0.0885486	0.0724744	0.0360299	0.0984802	0.265208	0.148423	0.04019	0.0123604	0.0429897	0.0261083	0.0341619	0.0724744	0.148423	0	1	3.47804	1.25841	0.289643	0.473426	0.170548	3.47804	1.25841	-3.45252	-2.11226	-5.86346	23.1	42.2	3.2	0	0	0
Slc45a2	solute carrier family 45, member 2	ENSMUSG00000022243	11000807	11029319	1	15	0	0.00109123	0.00201471	0.00405797	0.00379494	0.0024426	0.00153578	0.0031237	0.0044405	0.000744602	0.00294499	0.00302572	0.000665779	0.00366032	0	0.00121581	0	0	0.00177525	0.00109123	0.00379494	0.0031237	0.00294499	0.000665779	0	4	0	3.47768	1.28861	0	0.349338	1.63902	3.47768	1.28861	0	-2.86256	1.63902	100	100	100	100	100	0
Spry3	#N/A	ENSMUSG00000061654	#N/A	#N/A	#N/A	#N/A	0.00213929	0.00218245	0.0120882	0.00753623	0.00724488	0.0100147	0.00153578	0.0031237	0.0026643	0.0022338	0.00412298	0.00226929	0.00133156	0.00585652	0.00128678	0.00303951	0.00106724	0.000927644	0.00246679	0.00218245	0.00753623	0.0026643	0.00226929	0.00133156	0.00106724	0	1	3.4531	3.32097	7.06145	0.819147	1.63902	3.4531	3.32097	7.06145	-1.22078	1.63902	29.3	8.8	30	11.4	45.3	0
Ifitm5	interferon induced transmembrane protein 5	ENSMUSG00000025489	140528871	140530204	-1	7	0.000237699	0.00283719	0.000503677	0.00173913	0.00206996	0.00170982	0.00614314	0.0062474	0.0044405	0.000744602	0.00471198	0.00075643	0.00199734	0.000732064	0.00300249	0.00425532	0.00480256	0.00649351	0.00245358	0.000503677	0.00173913	0.00614314	0.00075643	0.00199734	0.00480256	0	1	3.45287	2.29913	0.362126	0.0819902	0.252174	3.45287	2.29913	-2.76147	-12.1966	-3.96551	40.5	39.4	4.4	0	3.3	0
Efcab9	EF-hand calcium binding domain 9	ENSMUSG00000044056	32472751	32482081	-1	11	0.00142619	0.000436491	0.000503677	0.00173913	0.00103498	0.00293112	0.00204771	0.00104123	0.0035524	0.000744602	0.00235599	0.00075643	0.00332889	0	0.00171571	0.00364742	0.00160085	0.00278293	0.00165828	0.000503677	0.00173913	0.00204771	0.00075643	0.00171571	0.00278293	1	0	3.45287	2.29913	0.624928	0.245971	0.293568	3.45287	2.29913	-1.60019	-4.06553	-3.40637	100	100	100	100	100	0
Gm44728	predicted gene, 31897	ENSMUSG00000108760	126886901	126889791	1	7	0.00142619	0.000436491	0.000503677	0.00173913	0.00241496	0.00024426	0	0	0	0	0.000588998	0	0.000665779	0	0.00128678	0.000607903	0.000533618	0.000927644	0.000518647	0.000503677	0.00173913	0	0	0.000665779	0.000607903	6	0	3.45287	0	2.86087	0	0.756523	3.45287	0	2.86087	0	-1.32184	100	100	100	100	100	0
1700020L24Rik	RIKEN cDNA 1700020L24 gene	ENSMUSG00000035085	83328503	83332059	1	11	0.00594248	0.00611087	0.0246802	0.015942	0.0279445	0.0210064	0.0225248	0.031237	0.0248668	0.0193596	0.0229709	0.0468986	0.0339547	0.0248902	0.0253067	0.0273556	0.0128068	0.0306122	0.0247735	0.00611087	0.0210064	0.0248668	0.0229709	0.0253067	0.0273556	0	1	3.43754	0.914476	0.767899	0.245744	0.241473	3.43754	-1.09352	-1.30225	-4.06927	-4.14126	29	14.2	25.3	0	0	0
Kifc1	kinesin family member C1	ENSMUSG00000079553	34094633	34109635	-1	17	0.00546708	0.00349192	0.00251838	0.0298551	0.0100048	0.0119687	0.318419	0.340483	0.410302	0.283693	0.366356	0.361573	0.0259654	0.0175695	0.0180149	0.0279635	0.029349	0.0166976	0.0269645	0.00349192	0.0119687	0.340483	0.361573	0.0180149	0.0279635	0	1	3.42755	0.0331018	0.428012	0.0102558	0.193835	3.42755	-30.2098	-2.33638	-97.5059	-5.15902	31.9	2.3	9.5	3.4	2.5	0
Tas1r1	taste receptor, type 1, member 1	ENSMUSG00000028950	152112371	152123025	-1	4	0.00142619	0.00436491	0.00151103	0.00550725	0.00517491	0.00439668	0.00409542	0.0062474	0.00888099	0.00595681	0.00883496	0.00453858	0.00798935	0.00512445	0.00600498	0.00303951	0.00480256	0.0111317	0.00514968	0.00151103	0.00517491	0.0062474	0.00595681	0.00600498	0.00480256	0	1	3.42476	0.868738	1.07753	0.241866	0.25163	3.42476	-1.15109	1.07753	-4.13453	-3.97409	15.6	15.8	63.5	4.2	4.2	0
Sarm1	sterile alpha and HEAT/Armadillo motif containing 1	ENSMUSG00000050132	78363156	78388580	-1	11	0.00142619	0.00152772	0.00151103	0.00521739	0.00517491	0.00341964	0.00563121	0.00416493	0.0035524	0.0022338	0.00706797	0.00605144	0.00332889	0.00366032	0.00386034	0.00364742	0.000533618	0.00556586	0.00365387	0.00151103	0.00517491	0.00416493	0.00605144	0.00366032	0.00364742	0	1	3.42476	0.855154	1.41879	0.362798	0.412814	3.42476	-1.16938	1.41879	-2.75635	-2.4224	18.4	19.6	58	3.2	3.7	0
Tmem217	transmembrane protein 217	ENSMUSG00000079580	29744981	29771359	-1	17	0.000475398	0.00152772	0.000503677	0.00347826	0.00172497	0.00146556	0.00153578	0.00416493	0.0044405	0.0014892	0.00176699	0.00226929	0	0	0.000428927	0	0	0	0.00147738	0.000503677	0.00172497	0.00416493	0.00176699	0	0	5	0	3.42476	0.976218	0	0.120933	0	3.42476	-1.02436	0	-8.26905	0	100	100	100	100	100	0
Gm30613	predicted gene, 30613	ENSMUSG00000105300	15743000	15810064	-1	5	0.000475398	0.000872981	0.000503677	0.00144928	0.00172497	0.00219834	0.00153578	0.00104123	0.0035524	0	0	0.00302572	0.000665779	0.00146413	0.00128678	0.000607903	0	0	0.000957107	0.000503677	0.00172497	0.00153578	0	0.00128678	0	4	0	3.42476	0	0	0.327961	0.391424	3.42476	0	0	-3.04915	-2.55477	100	100	100	100	100	0
Pgbd5	piggyBac transposable element derived 5	ENSMUSG00000050751	125095788	125166397	-1	8	0.000713097	0.00130947	0.00100735	0.0057971	0.00344994	0.00317538	0.020989	0.0249896	0.0213144	0.0305287	0.0547768	0.0279879	0.0479361	0.00951684	0.0356009	0.0607903	0.0458911	0.038961	0.023152	0.00100735	0.00344994	0.0213144	0.0305287	0.0356009	0.0458911	0	1	3.42476	0.113007	0.0751766	0.0472617	0.0282957	3.42476	-8.84904	-13.302	-21.1588	-35.341	23	3.9	3.6	0	0	0
Slc6a3	solute carrier family 6 (neurotransmitter transporter, dopamine), member 3	ENSMUSG00000021609	73684866	73726791	1	13	0.000475398	0.00152772	0.000503677	0.00173913	0.000344994	0.00170982	0	0.00104123	0	0	0.000588998	0.00075643	0	0.00219619	0	0	0.000533618	0	0.000489537	0.000503677	0.00170982	0	0.000588998	0	0	7	0	3.39468	2.90293	0	0	0	3.39468	2.90293	0	0	0	100	100	100	100	100	0
3110067C02Rik	RIKEN cDNA 3110067C02 gene	ENSMUSG00000081187	149246722	149249152	1	X	0.000713097	0.000436491	0.000503677	0.00318841	0.000689988	0.00170982	0.00153578	0.00104123	0.0026643	0.0022338	0.00294499	0.00151286	0.00266312	0.00146413	0.00128678	0.000607903	0.00106724	0.00278293	0.00148849	0.000503677	0.00170982	0.00153578	0.0022338	0.00146413	0.00106724	0	1	3.39468	0.765429	1.6021	0.327961	0.344011	3.39468	-1.30646	1.6021	-3.04915	-2.90688	10.2	19.9	62.4	0	0	0
Ndc80	NDC80 kinetochore complex component	ENSMUSG00000024056	71803095	71833852	-1	17	0.000713097	0.00196421	0.00100735	0.0110145	0.00275995	0.00341964	0.255452	0.214494	0.276199	0.285927	0.373424	0.365356	0.0279627	0.00512445	0.0128678	0.0334347	0.0298826	0.0306122	0.0289227	0.00100735	0.00341964	0.255452	0.365356	0.0128678	0.0306122	0	1	3.39468	0.00935976	0.111708	0.00394342	0.0782848	3.39468	-106.84	-8.9519	-253.587	-12.7739	21.3	3.2	1.9	0	0	0
Gc	vitamin D binding protein	ENSMUSG00000035540	89565381	89605757	-1	5	1.15474	1.32977	3.66173	4.50725	4.88926	4.32706	0.895874	0.845481	1.84725	0.938198	3.18765	3.48336	3.15579	3.52855	4.72763	2.89666	2.16809	2.94898	3.05239	1.32977	4.50725	0.895874	3.18765	3.52855	2.89666	0	1	3.3895	1.41397	1.55602	1.48433	0.37686	3.3895	1.41397	1.55602	1.48433	-2.65351	23.4	41.4	31.9	35.4	2.5	0
Apitd1	centromere protein S	ENSMUSG00000073705	149211578	149222086	-1	4	0.00166389	0.00152772	0	0.0124638	0.00517491	0.00146556	0.0900993	0.146814	0.136767	0.0744602	0.120155	0.12708	0.00865513	0.00292826	0.0047182	0.00607903	0.00266809	0.00556586	0.00582245	0.00152772	0.00517491	0.136767	0.120155	0.0047182	0.00556586	1	0	3.38735	0.0430685	0.929759	0.0111702	0.323793	3.38735	-23.2188	-1.07555	-89.524	-3.0884	100	100	100	100	100	0
Aldh1a2	aldehyde dehydrogenase family 1, subfamily A2	ENSMUSG00000013584	71123071	71203525	1	9	0.0242453	0.0333915	0.123401	0.198551	0.112813	0.0918417	1.10218	1.01937	1.22558	0.574088	2.20344	1.08245	0.305593	0.152269	0.348718	0.48997	0.404482	0.294991	0.327155	0.0333915	0.112813	1.10218	1.08245	0.305593	0.404482	0	1	3.37849	0.10422	0.278907	0.0302959	0.109268	3.37849	-9.59508	-3.58542	-33.0078	-9.1518	49.7	0	0	3.1	3.8	0
Rtp3	receptor transporter protein 3	ENSMUSG00000066319	110814003	110819651	-1	9	0.00950796	0.00567438	0.0201471	0.0275362	0.0320845	0.0381045	0.0235487	0.0281133	0.0417407	0.0230827	0.0153139	0.0295008	0.023968	0.0329429	0.0162992	0.0139818	0.00373533	0.012987	0.0233157	0.00950796	0.0320845	0.0281133	0.0230827	0.023968	0.012987	0	1	3.37448	1.38998	2.4705	0.338202	0.396693	3.37448	1.38998	2.4705	-2.95681	-2.52084	32.9	31.1	41.4	0	0	0
Tenm4	teneurin transmembrane protein 4	ENSMUSG00000048078	95820453	96560300	1	7	0.0434989	0.0379747	0.151103	0.151884	0.130408	0.146067	0.0522166	0.0406081	0.0541741	0.0282949	0.0695017	0.0521936	0.0712383	0.135432	0.0930771	0.114286	0.0795091	0.0426716	0.07037	0.0434989	0.146067	0.0522166	0.0521936	0.0930771	0.0795091	0	1	3.35795	2.79857	1.83712	0.833047	0.467343	3.35795	2.79857	1.83712	-1.20041	-2.13976	51.2	30.5	34.9	14.6	10.3	0
4930451E10Rik	RIKEN cDNA 4930451E10 gene	ENSMUSG00000069223	55922949	55932318	-1	13	0.000237699	0.000436491	0.00100735	0.00434783	0.000689988	0.00146556	0.00153578	0.00520616	0.0062167	0.00297841	0.00353399	0.00453858	0.00266312	0.00146413	0.00257356	0.00182371	0.00213447	0.0102041	0.00235402	0.000436491	0.00146556	0.00520616	0.00353399	0.00257356	0.00213447	0	1	3.3576	0.414704	0.686615	0.0838411	0.169606	3.3576	-2.41136	-1.45642	-11.9273	-5.89603	30.8	4.7	7.7	0	0	0
Iglc2	immunoglobulin lambda constant 2	ENSMUSG00000076937	19017146	19019101	-1	16	0.00166389	0.000654736	0.000503677	0.00231884	0	0.00219834	0.00153578	0.0031237	0.0053286	0.000744602	0.00294499	0.00075643	0.0332889	0.00732064	0.00428927	0.00972644	0.00747065	0.0241187	0.00263191	0.000654736	0.00219834	0.0031237	0.00075643	0.00732064	0.00972644	1	0	3.3576	2.9062	0.226017	0.209603	0.0894369	3.3576	2.9062	-4.42445	-4.77093	-11.1811	100	100	100	100	100	0
Gm43595	predicted gene 43595	ENSMUSG00000105746	90376205	90378266	-1	3	0.000475398	0.000654736	0.0125919	0.00202899	0.00275995	0.00219834	0.000511928	0.00416493	0.0062167	0.00372301	0.00530098	0.00832073	0.0133156	0.00805271	0.00557605	0.00972644	0.0058698	0.0194805	0.00543851	0.000654736	0.00219834	0.00416493	0.00530098	0.00805271	0.00972644	0	1	3.3576	0.414704	0.226017	0.157202	0.0813063	3.3576	-2.41136	-4.42445	-6.36124	-12.2992	49.7	3.5	3.7	17.5	10.3	0
H2-M5	histocompatibility 2, M region locus 5	ENSMUSG00000024459	37294953	37300429	-1	17	0	0.000218245	0.000503677	0.00231884	0	0.00073278	0.000511928	0.0031237	0.0044405	0.0022338	0.001178	0.00378215	0.00133156	0.000732064	0.000857854	0.000607903	0.00160085	0.00371058	0.00101792	0.000218245	0.00073278	0.0031237	0.0022338	0.000857854	0.00160085	2	0	3.3576	0.328041	0.457743	0.0698676	0.254409	3.3576	-3.0484	-2.18463	-14.3128	-3.93069	100	100	100	100	100	0
Sntg1	syntrophin, gamma 1	ENSMUSG00000025909	8431699	9370103	-1	1	0	0.000218245	0.000503677	0.00144928	0	0.00073278	0	0	0	0	0.001178	0.00075643	0.0106525	0.00292826	0.0193017	0.0194529	0.0154749	0.00927644	0.000744605	0.000218245	0.00073278	0	0.00075643	0.0106525	0.0154749	6	0	3.3576	0.968735	0.0473527	0	0.0204878	3.3576	-1.03227	-21.1181	0	-48.8096	100	100	100	100	100	0
P4ha3	procollagen-proline, 2-oxoglutarate 4-dioxygenase (proline 4-hydroxylase), alpha polypeptide III	ENSMUSG00000051048	99934727	99968906	1	7	0	0.000218245	0.000503677	0.000869565	0	0.00073278	0.00511928	0.00208247	0.0062167	0.00297841	0.011191	0.00378215	0	0.00219619	0.00171571	0.00182371	0.00160085	0.00185529	0.00176971	0.000218245	0.00073278	0.00511928	0.00378215	0.00171571	0.00182371	3	0	3.3576	0.193747	0.401808	0.042632	0.127204	3.3576	-5.16137	-2.48875	-23.4565	-7.86137	100	100	100	100	100	0
Mcpt4	mast cell protease 4	ENSMUSG00000061068	56297086	56299770	-1	14	0.0011885	0.000218245	0	0	0.00206996	0.00073278	0	0.0031237	0	0	0.00294499	0.00226929	0.00133156	0	0	0.00243161	0.00160085	0.00742115	0.000960638	0.000218245	0.00073278	0	0.00226929	0	0.00243161	7	0	3.3576	0.322912	0.301356	0	0	3.3576	-3.09682	-3.31834	0	0	100	100	100	100	100	0
Gm10238	predicted pseudogene 10238	ENSMUSG00000068348	75107446	75110617	-1	15	0	0.000218245	0.00100735	0.000869565	0	0.00073278	0	0.0031237	0	0	0.00176699	0.00226929	0	0.00292826	0	0.00121581	0.000533618	0.00185529	0.000633199	0.000218245	0.00073278	0	0.00176699	0	0.00121581	7	0	3.3576	0.414704	0.602711	0	0	3.3576	-2.41136	-1.65917	0	0	100	100	100	100	100	0
Gm12089	predicted gene 12089	ENSMUSG00000085165	29465086	29467355	1	11	0.0011885	0.000218245	0	0.00144928	0	0.00073278	0	0	0.000888099	0	0	0	0	0.000732064	0.000428927	0	0.00106724	0.000927644	0.000109123	0.000218245	0.00073278	0	0	0.000428927	0.000927644	9	0	3.3576	0	0.789936	0	0.508817	3.3576	0	-1.26592	0	-1.96534	100	100	100	100	100	0
1700057H21Rik	RIKEN cDNA 1700057H21 gene	ENSMUSG00000086007	51310996	51328797	-1	2	0.000950796	0.000218245	0	0.00231884	0	0.00073278	0.00255964	0.00104123	0.0071048	0.0022338	0.00176699	0	0	0	0.000428927	0	0.000533618	0.000927644	0.000633199	0.000218245	0.00073278	0.00255964	0.00176699	0	0.000533618	6	0	3.3576	0.414704	1.37323	0.0852641	0	3.3576	-2.41136	1.37323	-11.7283	0	100	100	100	100	100	0
Gm26789	predicted gene, 26789	ENSMUSG00000096991	63128065	63131572	-1	10	0.00142619	0.000218245	0	0.00289855	0.000689988	0.00073278	0.00153578	0.00104123	0	0.00297841	0.00294499	0.00226929	0.00133156	0.00512445	0.00343141	0.00425532	0.00320171	0.00371058	0.00190254	0.000218245	0.00073278	0.00104123	0.00294499	0.00343141	0.00371058	2	0	3.3576	0.248823	0.197484	0.209603	0.0636021	3.3576	-4.01893	-5.0637	-4.77093	-15.7227	100	100	100	100	100	0
Gm42849	predicted gene 42849	ENSMUSG00000107043	34104370	34106176	1	5	0	0.000218245	0.00201471	0.000869565	0	0.00073278	0.000511928	0.00104123	0.000888099	0.0014892	0.00353399	0.00151286	0.00199734	0.000732064	0.00171571	0.00243161	0	0.000927644	0.000907872	0.000218245	0.00073278	0.000888099	0.00151286	0.00171571	0.000927644	3	0	3.3576	0.484367	0.789936	0.245744	0.127204	3.3576	-2.06455	-1.26592	-4.06927	-7.86137	100	100	100	100	100	0
Gm12205	predicted gene 12205	ENSMUSG00000084800	51929677	51930298	-1	11	0.0011885	0.00174596	0.00705148	0.00666667	0.00241496	0.00586224	0.00767892	0.00416493	0.0079929	0.00446761	0.00412298	0.00453858	0.00665779	0.00292826	0.00343141	0.00303951	0.00640342	0.00834879	0.00450309	0.00174596	0.00586224	0.00767892	0.00446761	0.00343141	0.00640342	0	1	3.3576	1.31216	0.915486	0.227371	0.508817	3.3576	1.31216	-1.09232	-4.3981	-1.96534	31	39.8	32.1	0	5.1	0
Ptchd4	patched domain containing 4	ENSMUSG00000042256	42626838	42815968	1	17	0.000950796	0.000872981	0.00151103	0.00927536	0.00241496	0.00317538	0.00665506	0.00104123	0.0026643	0.00819062	0.00353399	0.00832073	0.00532623	0.00366032	0.00943639	0.00364742	0.00160085	0.00278293	0.00335468	0.000950796	0.00317538	0.0026643	0.00819062	0.00532623	0.00278293	0	1	3.3397	0.387685	1.14102	0.356866	0.178512	3.3397	-2.57941	1.14102	-2.80218	-5.60186	15.3	3.6	71.1	0	0	0
Platr22	pluripotency associated transcript 22	ENSMUSG00000097448	136623949	136653880	1	1	0.000950796	0.000872981	0.00554045	0.00231884	0.00344994	0.00317538	0.00563121	0.00208247	0.0035524	0.00670141	0.00412298	0.00226929	0.00199734	0.00146413	0.00300249	0.00425532	0.000533618	0.00278293	0.00289271	0.000950796	0.00317538	0.0035524	0.00412298	0.00199734	0.00278293	0	1	3.3397	0.770165	1.14102	0.267649	0.476032	3.3397	-1.29842	1.14102	-3.73623	-2.1007	42.7	20.1	70.8	3	2.5	0
Hspa2	heat shock protein 2	ENSMUSG00000059970	76450950	76453712	1	12	0.0917518	0.0940637	0.202478	0.20029	0.32257	0.312897	0.131565	0.111412	0.0932504	0.105733	0.113677	0.125567	0.144474	0.246706	0.160848	0.150152	0.118463	0.141929	0.136747	0.0940637	0.312897	0.111412	0.113677	0.160848	0.141929	0	1	3.32644	2.75252	2.20459	0.844288	0.5848	3.32644	2.75252	2.20459	-1.18443	-1.70998	14.9	18.9	12	18.4	9.5	0
Adamts20	a disintegrin-like and metallopeptidase (reprolysin type) with thrombospondin type 1 motif, 20	ENSMUSG00000022449	94168044	94363299	-1	15	0	0.000436491	0.00402941	0.00144928	0.000344994	0.00146556	0.00307157	0	0.0017762	0.0014892	0.00353399	0.00151286	0	0.00146413	0	0.000607903	0.00106724	0.00185529	0.0014567	0.000436491	0.00144928	0.0017762	0.00151286	0	0.00106724	4	0	3.32029	0.957971	1.35797	0.245744	0	3.32029	-1.04387	1.35797	-4.06927	0	100	100	100	100	100	0
Gm42711	predicted gene 42711	ENSMUSG00000106501	43197080	43201404	-1	5	0.000237699	0.000436491	0.00302206	0.00144928	0.000689988	0.00170982	0	0	0	0	0	0	0.00466045	0.00292826	0.00600498	0.00790274	0.00640342	0.00185529	0.00106963	0.000436491	0.00144928	0	0	0.00466045	0.00640342	6	0	3.32029	0	0.226329	0	0.0936584	3.32029	0	-4.41836	0	-10.6771	100	100	100	100	100	0
Gabrg1	gamma-aminobutyric acid (GABA) A receptor, subunit gamma 1	ENSMUSG00000001260	70908390	70999960	-1	5	0.00166389	0.00130947	0.00503677	0.00318841	0.00551991	0.00757206	0.0035835	0.00208247	0.000888099	0.0022338	0.00824597	0.00226929	0.00332889	0	0.00257356	0.00303951	0	0.00371058	0.00280654	0.00166389	0.00551991	0.00208247	0.00226929	0.00257356	0.00303951	2	0	3.31746	2.43244	1.81605	0.799002	0.646534	3.31746	2.43244	1.81605	-1.25156	-1.54671	100	100	100	100	100	0
Fam107a	family with sequence similarity 107, member A	ENSMUSG00000021750	14151750	14173499	1	14	0.652009	0.599083	2.63776	2.00087	2.33734	2.1595	0.247261	0.225948	0.239787	0.239017	0.292732	0.285174	0.314913	1.64348	0.263361	0.261398	0.202775	0.153989	0.288953	0.652009	2.1595	0.239787	0.285174	0.314913	0.202775	0	1	3.31208	7.57258	10.6498	2.71912	2.07044	3.31208	7.57258	10.6498	2.71912	2.07044	40.5	20.9	30.4	9.5	54.5	0
Mypop	Myb-related transcription factor, partner of profilin	ENSMUSG00000048481	18725170	18735691	1	7	0.0289993	0.021388	0.0549008	0.149565	0.0924584	0.0955056	0.108529	0.133278	0.165187	0.0781832	0.15255	0.149017	0.122503	0.102489	0.101227	0.118541	0.0848453	0.0918367	0.101858	0.0289993	0.0955056	0.133278	0.149017	0.102489	0.0918367	0	1	3.29338	0.640906	1.03995	0.217585	0.28295	3.29338	-1.56029	1.03995	-4.5959	-3.53419	21.3	13.2	53.3	0	0	0
2810032G03Rik	RIKEN cDNA 2810032G03 gene	ENSMUSG00000037735	5425870	5466631	1	12	0.00475398	0.00305543	0.0236728	0.0156522	0.0241496	0.0134343	0.00460735	0.00416493	0.0053286	0.0014892	0.00412298	0.00529501	0.00665779	0.0241581	0.00686283	0.00668693	0.00480256	0.00185529	0.0053118	0.00475398	0.0156522	0.00460735	0.00412298	0.00686283	0.00480256	0	1	3.29243	3.79632	3.25913	1.03183	0.692715	3.29243	3.79632	3.25913	1.03183	-1.4436	41.3	23.5	35.8	62.7	5.5	0
Igkv1-110	immunoglobulin kappa variable 1-110	ENSMUSG00000093861	68247469	68248251	1	6	0.00927026	0.0113488	0.0574192	0.0475362	0.0182847	0.0371275	0.0184294	0.031237	0.0328597	0.0104244	0.0777477	0.0128593	0.0412783	0.0754026	0.151411	0.207903	0.132871	0.0816327	0.0392029	0.0113488	0.0371275	0.031237	0.0128593	0.0754026	0.132871	0	1	3.2715	2.88721	0.279425	0.363312	0.150509	3.2715	2.88721	-3.57877	-2.75246	-6.64413	30.5	40	3.7	2.7	0	0
Clec4b1	C-type lectin domain family 4, member b1	ENSMUSG00000030147	123026921	123048514	1	6	0.000950796	0.000436491	0.00151103	0.00492754	0.00310495	0.00293112	0.00870277	0.0124948	0.0195382	0.0141474	0.00824597	0.00983359	0.0259654	0.00146413	0.00986532	0.0358663	0.02508	0.0862709	0.00926818	0.000950796	0.00310495	0.0124948	0.00983359	0.00986532	0.0358663	0	1	3.26563	0.315749	0.0865701	0.0760954	0.0963777	3.26563	-3.16707	-11.5513	-13.1414	-10.3758	34.1	2.9	2.3	0	0	0
Rec114	REC114 meiotic recombination protein	ENSMUSG00000074269	58560133	58651247	-1	9	0.000950796	0.00218245	0	0.00927536	0.00310495	0.00293112	0.00665506	0.0114536	0.00888099	0.00521221	0.00647897	0.00378215	0.00732357	0.00439239	0.00729176	0.00851064	0.0058698	0.00371058	0.005541	0.000950796	0.00310495	0.00888099	0.00521221	0.00729176	0.0058698	1	0	3.26563	0.595706	0.52897	0.10706	0.130393	3.26563	-1.67868	-1.89047	-9.34059	-7.6691	100	100	100	100	100	0
Gm20485	predicted gene 20485	ENSMUSG00000092402	136892491	136898576	-1	5	0.000950796	0.00261894	0.000503677	0.00173913	0.00310495	0.00464094	0.0035835	0.0031237	0.0017762	0.0022338	0.001178	0.00302572	0.00466045	0.00219619	0.000428927	0	0	0.000927644	0.0019862	0.000950796	0.00310495	0.0031237	0.0022338	0.00219619	0	2	0	3.26563	1.38998	0	0.304382	0.432929	3.26563	1.38998	0	-3.28535	-2.30985	100	100	100	100	100	0
Gemin4	gem nuclear organelle associated protein 4	ENSMUSG00000049396	76101397	76108490	-1	11	0.000713097	0.00261894	0	0.00231884	0.00275995	0	0.00614314	0.00104123	0.0035524	0.0022338	0.00471198	0.00151286	0.00332889	0.00292826	0.0047182	0.00547112	0.00480256	0.00649351	0.00284411	0.000713097	0.00231884	0.0035524	0.0022338	0.00332889	0.00547112	2	0	3.25179	1.03807	0.423833	0.200737	0.214214	3.25179	1.03807	-2.35942	-4.98165	-4.66822	100	100	100	100	100	0
Gm32540	predicted gene, 32540	ENSMUSG00000108961	10908750	10916186	-1	8	0.00190159	0.00196421	0.0135993	0.00637681	0.00620989	0.0163654	0.00153578	0	0.0017762	0.0022338	0.00176699	0.00226929	0.0213049	0.0775988	0.00600498	0.00729483	0.00106724	0.00556586	0.00391758	0.00196421	0.00637681	0.00153578	0.0022338	0.0213049	0.00556586	1	0	3.24651	2.85469	1.1457	1.27896	0.092195	3.24651	2.85469	1.1457	1.27896	-10.8466	100	100	100	100	100	0
Sostdc1	sclerostin domain containing 1	ENSMUSG00000036169	36364138	36368451	1	12	0.324459	0.319293	0.74796	1.82058	0.853515	1.05325	0.466878	0.471678	0.470693	0.576322	0.642596	0.534039	0.484021	1.20937	0.285236	0.317933	0.178228	0.166048	0.47785	0.324459	1.05325	0.470693	0.576322	0.484021	0.178228	0	1	3.24617	1.82754	5.90954	0.689323	0.670341	3.24617	1.82754	5.90954	-1.4507	-1.49178	17.1	10	10.6	8.8	18	0
Cpn1	carboxypeptidase N, polypeptide 1	ENSMUSG00000025196	43944746	43974995	-1	19	0.547659	0.384112	1.01491	2.23565	1.76637	0.912555	2.09583	2.58122	2.11812	2.43857	2.41842	2.12632	1.73968	0.494143	0.753196	0.547112	0.615795	1.4731	1.60639	0.547659	1.76637	2.11812	2.41842	0.753196	0.615795	0	1	3.22531	0.730381	2.86844	0.258559	0.727114	3.22531	-1.36915	2.86844	-3.86759	-1.3753	8.9	0	8.5	0	13.6	0
Htr1b	5-hydroxytryptamine (serotonin) receptor 1B	ENSMUSG00000049511	81510344	81515881	-1	9	0.0156881	0.0109123	0.0941876	0.0515942	0.0400193	0.0505618	0.0271322	0.017701	0.00888099	0.0156366	0.0235599	0.0272315	0.0166445	0.0380673	0.0150124	0.012766	0.0106724	0.00927644	0.0171727	0.0156881	0.0505618	0.017701	0.0235599	0.0166445	0.0106724	0	1	3.22293	2.1461	4.73764	0.886288	0.942543	3.22293	2.1461	4.73764	-1.1283	-1.06096	51.2	30.7	10.1	31	20.1	0
Skp2	S-phase kinase-associated protein 2	ENSMUSG00000054115	9112073	9155512	-1	15	0.0130734	0.0117852	0.0282059	0.0550725	0.0420893	0.0307767	0.134125	0.114536	0.123446	0.115413	0.131935	0.128593	0.051265	0.0241581	0.0596208	0.0468085	0.0709712	0.0454545	0.0531687	0.0130734	0.0420893	0.123446	0.128593	0.051265	0.0468085	0	1	3.21945	0.327306	0.89918	0.105904	0.255017	3.21945	-3.05524	-1.11212	-9.44248	-3.9213	15.8	0	6	4	3	0
B3galnt1	UDP-GalNAc:betaGlcNAc beta 1,3-galactosaminyltransferase, polypeptide 1	ENSMUSG00000043300	69481491	69506293	-1	3	0.11362	0.113488	0.340989	0.586667	0.349824	0.365657	0.217057	0.183257	0.249556	0.229337	0.253269	0.276097	0.272304	0.168375	0.190872	0.26079	0.196371	0.231911	0.240733	0.11362	0.365657	0.217057	0.253269	0.190872	0.231911	0	1	3.21824	1.44375	1.57671	0.523457	0.595267	3.21824	1.44375	1.57671	-1.91038	-1.67992	8.7	31.1	28	3	4.1	0
Zfp566	zinc finger protein 566	ENSMUSG00000078768	29776762	29789952	-1	7	0.00356549	0.00349192	0.0130956	0.0171014	0.0113848	0.00830484	0.020989	0.0218659	0.0239787	0.0134028	0.0200259	0.0196672	0.0306258	0.0183016	0.0287381	0.0267477	0.022412	0.0538033	0.0198465	0.00356549	0.0113848	0.0218659	0.0196672	0.0287381	0.0267477	0	1	3.19306	0.578874	0.425637	0.163062	0.124068	3.19306	-1.72749	-2.34942	-6.13265	-8.06008	31.3	2.9	0	0	0	0
Zfp114	zinc finger protein 114	ENSMUSG00000068962	23874485	23882613	1	7	0.0011885	0.00109123	0.00251838	0.00724638	0.00379494	0.00293112	0.00870277	0.00208247	0.0026643	0	0.00471198	0.00680787	0.00399467	0.00219619	0.00343141	0.00243161	0.00213447	0.00278293	0.00272361	0.0011885	0.00379494	0.0026643	0.00471198	0.00343141	0.00243161	1	0	3.19306	0.80538	1.56067	0.446082	0.346357	3.19306	-1.24165	1.56067	-2.24174	-2.88719	100	100	100	100	100	0
A330094K24Rik	RIKEN cDNA A330094K24 gene	ENSMUSG00000097666	77817196	77820439	-1	18	0.000713097	0.00109123	0.00352574	0.00347826	0.00379494	0.00317538	0.00102386	0.00104123	0.0035524	0.00297841	0.00176699	0.00302572	0.000665779	0.00146413	0.00214463	0.000607903	0.00533618	0.000927644	0.00195581	0.00109123	0.00347826	0.00104123	0.00297841	0.00146413	0.000927644	0	1	3.18748	1.16783	3.74957	1.04801	0.745308	3.18748	1.16783	3.74957	1.04801	-1.34173	50.2	39.4	49.1	58.8	30.5	0
Chil4	chitinase-like 4	ENSMUSG00000063779	106108806	106126823	-1	3	0.00237699	0.00349192	0.00201471	0.00231884	0.00793487	0.00757206	0.0122863	0.00416493	0.0186501	0.00670141	0.0200259	0.0310136	0.00266312	0.00366032	0	0	0	0	0.00357612	0.00237699	0.00757206	0.0122863	0.0200259	0.00266312	0	4	0	3.18556	0.378113	0	0.193467	0.89256	3.18556	-2.64471	0	-5.16883	-1.12037	100	100	100	100	100	0
Adgrb3	adhesion G protein-coupled receptor B3	ENSMUSG00000033569	25106557	25868788	-1	1	0.00261469	0.00152772	0.00906618	0.00927536	0.00620989	0.00830484	0.0035835	0.00208247	0	0.000744602	0	0.00378215	0.0346205	0.0102489	0.0278802	0.0267477	0.0314835	0.0222635	0.00725737	0.00261469	0.00830484	0.00208247	0.000744602	0.0278802	0.0267477	2	0	3.17622	11.1534	0.310488	1.25557	0.0937829	3.17622	11.1534	-3.22074	1.25557	-10.6629	100	100	100	100	100	0
Gm15540	predicted gene 15540	ENSMUSG00000086561	142449422	142450442	-1	3	0.0011885	0.00174596	0.00100735	0.00376812	0.00103498	0.00464094	0	0	0	0	0.00176699	0	0.00532623	0.00658858	0.00257356	0.00182371	0.00160085	0.000927644	0.00139467	0.0011885	0.00376812	0	0	0.00532623	0.00160085	5	0	3.17049	0	2.35382	0	0.22314	3.17049	0	2.35382	0	-4.48149	100	100	100	100	100	0
Crip3	cysteine-rich protein 3	ENSMUSG00000023968	46739852	46742702	1	17	0.00261469	0.00196421	0.00906618	0.0142029	0.00827986	0.00439668	0.0035835	0.0104123	0.0071048	0.00297841	0.00765697	0.00075643	0.0106525	0.00805271	0.0047182	0.00425532	0.00213447	0.00834879	0.0059115	0.00261469	0.00827986	0.0071048	0.00297841	0.00805271	0.00425532	0	1	3.16667	2.77996	1.94577	0.368018	0.324697	3.16667	2.77996	1.94577	-2.71726	-3.0798	40.1	40.9	51.3	2.4	3.2	0
Ctf2	cardiotrophin 2	ENSMUSG00000060034	127317278	127331338	-1	7	0.000475398	0.000654736	0.00503677	0.00173913	0.00206996	0.00219834	0.00307157	0.00416493	0.0017762	0.0014892	0.00176699	0.00075643	0.00133156	0.00658858	0.00214463	0.00121581	0.000533618	0.000927644	0.00175306	0.000654736	0.00206996	0.00307157	0.0014892	0.00214463	0.000927644	0	1	3.16153	1.38998	2.23142	0.21316	0.30529	3.16153	1.38998	2.23142	-4.69131	-3.27557	51.6	40.8	38.7	10.7	13	0
Gm16835	predicted gene, 16835	ENSMUSG00000087479	119336377	119352486	1	14	0.000950796	0.000654736	0	0.00318841	0.00206996	0.00097704	0	0.0031237	0.0026643	0.0022338	0.00235599	0.00453858	0.000665779	0.00219619	0.00128678	0.00121581	0.00320171	0.00185529	0.00196263	0.000654736	0.00206996	0.0026643	0.00235599	0.00128678	0.00185529	2	0	3.16153	0.878597	1.11571	0.245744	0.508817	3.16153	-1.13818	1.11571	-4.06927	-1.96534	100	100	100	100	100	0
Nuggc	nuclear GTPase, germinal center associated	ENSMUSG00000061356	65835995	65885980	1	14	0.000950796	0.00196421	0.00201471	0.0084058	0.00620989	0.00341964	0.00204771	0	0.0017762	0.0022338	0.00176699	0.00075643	0.00332889	0.000732064	0.00128678	0.00182371	0.00160085	0.00185529	0.0018395	0.00196421	0.00620989	0.0017762	0.00176699	0.00128678	0.00182371	1	0	3.16153	3.51439	3.40509	1.10585	1.52645	3.16153	3.51439	3.40509	1.10585	1.52645	100	100	100	100	100	0
Gstm3	glutathione S-transferase, mu 3	ENSMUSG00000004038	107871012	107876599	-1	3	0.000237699	0.000872981	0.00251838	0.00289855	0.00275995	0.00195408	0.00153578	0.00208247	0.0035524	0.0022338	0	0	0.000665779	0.000732064	0.00128678	0.00182371	0	0.00185529	0.00167975	0.000872981	0.00275995	0.00208247	0	0.000732064	0.00182371	3	0	3.16153	0	1.51337	0.419206	1.19249	3.16153	0	1.51337	-2.38546	1.19249	100	100	100	100	100	0
Ddx25	DEAD box helicase 25	ENSMUSG00000032101	35447943	35469824	-1	9	0.000713097	0.000872981	0.00453309	0.00318841	0.00275995	0.00146556	0.00204771	0.00416493	0.000888099	0.000744602	0.00647897	0	0.00133156	0.000732064	0.00300249	0.00607903	0.00426894	0.000927644	0.00175664	0.000872981	0.00275995	0.00204771	0.000744602	0.00133156	0.00426894	1	0	3.16153	3.70662	0.646519	0.42632	0.655609	3.16153	3.70662	-1.54674	-2.34565	-1.5253	100	100	100	100	100	0
Pla2g4c	phospholipase A2, group IVC (cytosolic, calcium-independent)	ENSMUSG00000033847	13058580	13094597	1	7	0.000237699	0.000436491	0.00151103	0.00405797	0.00137998	0.00048852	0.0153578	0.0114536	0.0159858	0.00893522	0.0223819	0.0173979	0.00266312	0.000732064	0.00257356	0.00364742	0.00213447	0.00463822	0.00315527	0.000436491	0.00137998	0.0153578	0.0173979	0.00257356	0.00364742	0	1	3.16153	0.0793187	0.378344	0.0284214	0.169606	3.16153	-12.6074	-2.6431	-35.1848	-5.89603	29.1	0	3.4	0	0	0
Crtac1	cartilage acidic protein 1	ENSMUSG00000042401	42256726	42420224	-1	19	0.000237699	0.000436491	0.00201471	0.00144928	0.00137998	0.00024426	0	0.00208247	0.000888099	0.0022338	0.000588998	0.00378215	0.0113182	0.00292826	0.0197306	0.0121581	0.0170758	0.0231911	0.00204859	0.000436491	0.00137998	0.000888099	0.0022338	0.0113182	0.0170758	1	0	3.16153	0.617769	0.0808149	0.491488	0.0385652	3.16153	-1.61873	-12.374	-2.03464	-25.9301	100	100	100	100	100	0
Serpinb6c	serine (or cysteine) peptidase inhibitor, clade B, member 6c	ENSMUSG00000052180	34063799	34089691	-1	13	0.00142619	0.000872981	0.000503677	0.000869565	0.00275995	0.00317538	0.000511928	0.00104123	0.000888099	0.0014892	0.001178	0	0.00199734	0.00439239	0.00428927	0.00851064	0.0149413	0.00649351	0.0014577	0.000872981	0.00275995	0.000888099	0.001178	0.00428927	0.00851064	1	0	3.16153	2.34292	0.324294	0.982977	0.203527	3.16153	2.34292	-3.08362	-1.01732	-4.91336	100	100	100	100	100	0
Gm10619	predicted gene 10619	ENSMUSG00000074067	73431177	73466251	-1	7	0.000713097	0.000436491	0	0.00144928	0.00137998	0.0012213	0.00153578	0.00104123	0.0035524	0.0022338	0.000588998	0	0.00199734	0.000732064	0.00214463	0.00182371	0.00213447	0.00185529	0.00141463	0.000436491	0.00137998	0.00153578	0.000588998	0.00199734	0.00185529	2	0	3.16153	2.34292	0.743807	0.284214	0.218536	3.16153	2.34292	-1.34443	-3.51848	-4.5759	100	100	100	100	100	0
Pglyrp2	peptidoglycan recognition protein 2	ENSMUSG00000079563	32631433	32643141	-1	17	0	0.000436491	0.00201471	0.0104348	0.00137998	0	0.0107505	0.0114536	0.0142096	0.00967982	0.0329839	0.0226929	0.00732357	0.00292826	0.00514712	0.0328267	0.0240128	0.0519481	0.0100573	0.000436491	0.00137998	0.0114536	0.0226929	0.00514712	0.0328267	2	0	3.16153	0.060811	0.0420382	0.0381096	0.0848029	3.16153	-16.4444	-23.7879	-26.2401	-11.7921	100	100	100	100	100	0
Gm11978	predicted gene 11978	ENSMUSG00000086373	6600148	6610233	-1	11	0.000950796	0.000436491	0	0.00144928	0.00137998	0.00073278	0	0	0.000888099	0	0	0	0	0	0	0.000607903	0.000533618	0	0	0.000436491	0.00137998	0	0	0	0.000533618	10	0	3.16153	0	2.58608	0	0	3.16153	0	2.58608	0	0	100	100	100	100	100	0
Igkv5-43	immunoglobulin kappa chain variable 5-43	ENSMUSG00000094433	69800339	69800927	-1	6	0.000475398	0.0024007	0.00251838	0.0026087	0.00758987	0.0129458	0.00255964	0.00104123	0.000888099	0.0022338	0.00294499	0.00075643	0	0.00146413	0.00128678	0.0164134	0.0058698	0.0213358	0.00245954	0.0024007	0.00758987	0.00104123	0.0022338	0.00128678	0.0164134	1	0	3.16153	3.39773	0.46242	2.30563	1.86566	3.16153	3.39773	-2.16254	2.30563	1.86566	100	100	100	100	100	0
Erich6b	glutamate rich 6B	ENSMUSG00000022002	75879689	75934157	1	14	0.000713097	0.00109123	0.0065478	0.0214493	0.00344994	0.00170982	0.00255964	0.00416493	0	0.00744602	0.00176699	0.00226929	0.000665779	0	0.000428927	0	0	0	0.00140052	0.00109123	0.00344994	0.00255964	0.00226929	0.000428927	0	5	0	3.16153	1.52027	0	0.42632	2.54409	3.16153	1.52027	0	-2.34565	2.54409	100	100	100	100	100	0
09/14/2022	septin 14	ENSMUSG00000034219	129760455	129785576	-1	5	0	0.000218245	0.000503677	0.000869565	0.000689988	0.00048852	0.00102386	0	0	0	0.000588998	0	0	0.000732064	0.000857854	0.00243161	0	0	0.000353383	0.000218245	0.000689988	0	0	0.000732064	0	8	0	3.16153	0	0	0	0.298123	3.16153	0	0	0	-3.35432	100	100	100	100	100	0
Noxa1	NADPH oxidase activator 1	ENSMUSG00000036805	24975679	24985161	-1	2	0.000950796	0.000218245	0	0.000869565	0.000689988	0.00024426	0.000511928	0.00104123	0.000888099	0.0014892	0.000588998	0	0	0.000732064	0.000857854	0.00243161	0.000533618	0.00185529	0.000711026	0.000218245	0.000689988	0.000888099	0.000588998	0.000732064	0.00185529	3	0	3.16153	1.17146	0.371904	0.245744	0.298123	3.16153	1.17146	-2.68887	-4.06927	-3.35432	100	100	100	100	100	0
Cdk19os	cyclin-dependent kinase 19, opposite strand	ENSMUSG00000038491	40224504	40226099	-1	10	0.000475398	0.000218245	0	0	0.000689988	0.00073278	0.000511928	0	0	0	0	0	0	0.000732064	0	0	0	0	0	0.000218245	0.000689988	0	0	0	0	12	0	3.16153	0	0	0	0	3.16153	0	0	0	0	100	100	100	100	100	0
Treml4	triggering receptor expressed on myeloid cells-like 4	ENSMUSG00000051682	48571323	48582388	1	17	0	0.000218245	0.000503677	0.0144928	0.000689988	0	0.0255964	0.0145773	0.026643	0.0156366	0.0188479	0.0249622	0.000665779	0	0.000857854	0.00182371	0.00480256	0.00371058	0.00276714	0.000218245	0.000689988	0.0255964	0.0188479	0.000665779	0.00371058	3	0	3.16153	0.0366082	0.185952	0.00852641	0.327804	3.16153	-27.3163	-5.37774	-117.283	-3.0506	100	100	100	100	100	0
Cpvl	carboxypeptidase, vitellogenic-like	ENSMUSG00000052955	53850264	53955656	-1	6	0.000475398	0.000218245	0	0	0.000689988	0.0012213	0.00255964	0	0.0017762	0.000744602	0.000588998	0.00151286	0.00266312	0	0.00171571	0.00121581	0	0.00185529	0.000717295	0.000218245	0.000689988	0.0017762	0.000744602	0.00171571	0.00121581	5	0	3.16153	0.926654	0.567515	0.122872	0.127204	3.16153	-1.07915	-1.76207	-8.13854	-7.86137	100	100	100	100	100	0
Dupd1	dual specificity phosphatase and pro isomerase domain containing 1	ENSMUSG00000063821	21726605	21764644	-1	14	0.000237699	0.000218245	0	0	0.000689988	0.00146556	0.000511928	0.00104123	0	0.0014892	0	0.00453858	0	0	0.000428927	0	0.00106724	0.00185529	0.000333313	0.000218245	0.000689988	0.000511928	0.0014892	0	0.00106724	7	0	3.16153	0.463327	0.646519	0.42632	0	3.16153	-2.1583	-1.54674	-2.34565	0	100	100	100	100	100	0
Rab26	RAB26, member RAS oncogene family	ENSMUSG00000079657	24746215	24753184	-1	17	0	0.000218245	0.000503677	0.00115942	0.000689988	0.00048852	0.00153578	0.00520616	0.0017762	0.00372301	0.00353399	0.00075643	0.00133156	0.00146413	0.00128678	0.00243161	0.00160085	0.00463822	0.00139784	0.000218245	0.000689988	0.0017762	0.00353399	0.00133156	0.00243161	1	0	3.16153	0.195244	0.283758	0.122872	0.163902	3.16153	-5.1218	-3.52413	-8.13854	-6.1012	100	100	100	100	100	0
0610012D04Rik	RIKEN cDNA 0610012D04 gene	ENSMUSG00000089755	87669667	87671890	-1	17	0.000475398	0.000218245	0	0.000869565	0.000689988	0.00024426	0.00102386	0	0.000888099	0	0.001178	0.00075643	0	0	0.000428927	0.000607903	0	0	0.000336593	0.000218245	0.000689988	0.000888099	0.00075643	0	0	7	0	3.16153	0.912164	0	0.245744	0	3.16153	-1.09629	0	-4.06927	0	100	100	100	100	100	0
Ighv5-16	immunoglobulin heavy variable 5-16	ENSMUSG00000094194	113802146	113802630	-1	12	0.000950796	0.000218245	0	0	0.000689988	0.00219834	0	0.00208247	0.000888099	0.000744602	0	0	0.000665779	0	0	0.00303951	0	0	0.000109123	0.000218245	0.000689988	0.000888099	0	0	0	9	0	3.16153	0	0	0.245744	0	3.16153	0	0	-4.06927	0	100	100	100	100	100	0
Gm26644	predicted gene, 26644	ENSMUSG00000097683	44674250	44683899	-1	19	0.000237699	0.000218245	0	0.00115942	0.000689988	0	0.000511928	0	0	0	0	0.00075643	0	0	0	0	0	0	0	0.000218245	0.000689988	0	0	0	0	12	0	3.16153	0	0	0	0	3.16153	0	0	0	0	100	100	100	100	100	0
E030044B06Rik	RIKEN cDNA E030044B06 gene	ENSMUSG00000097740	40856748	40871083	1	19	0.000475398	0.000218245	0	0.00115942	0.000689988	0	0.00102386	0	0.000888099	0.000744602	0	0	0	0	0.000428927	0.000607903	0	0	0.000109123	0.000218245	0.000689988	0.000888099	0	0	0	9	0	3.16153	0	0	0.245744	0	3.16153	0	0	-4.06927	0	100	100	100	100	100	0
Gm2109	predicted gene 2109	ENSMUSG00000100155	83573528	83575276	1	9	0.000237699	0.000218245	0	0.00057971	0.000689988	0.00170982	0	0	0	0.000744602	0.000588998	0	0.000665779	0.00366032	0.000428927	0	0	0	0.000227972	0.000218245	0.000689988	0	0.000588998	0.000665779	0	8	0	3.16153	1.17146	0	0	0.327804	3.16153	1.17146	0	0	-3.0506	100	100	100	100	100	0
Gm44783	predicted gene, 38534	ENSMUSG00000108634	88144194	88147816	1	11	0.000475398	0.000218245	0	0.000289855	0.000689988	0.00195408	0	0	0.0017762	0	0	0	0	0	0	0.00121581	0	0	0	0.000218245	0.000689988	0	0	0	0	11	0	3.16153	0	0	0	0	3.16153	0	0	0	0	100	100	100	100	100	0
Gjc2	gap junction protein, gamma 2	ENSMUSG00000043448	59066394	59074039	-1	11	0.0011885	0.00218245	0.00503677	0.0107246	0.00689988	0.0048852	0.0383946	0.0385256	0.0328597	0.0290395	0.0300389	0.0287443	0.00466045	0.00512445	0.00986532	0.0170213	0.0128068	0.00927644	0.010295	0.00218245	0.00689988	0.0383946	0.0290395	0.00512445	0.0128068	0	1	3.16153	0.237604	0.538766	0.0568427	0.42589	3.16153	-4.20869	-1.85609	-17.5924	-2.34802	32.2	0	0	0	0	0
Samd15	sterile alpha motif domain containing 15	ENSMUSG00000090812	87246497	87260315	1	12	0.00166389	0.00218245	0.00453309	0.0127536	0.00689988	0.00464094	0.00819085	0.00728863	0.0062167	0.00595681	0.00824597	0.01059	0.00532623	0.00366032	0.00171571	0.00425532	0.0058698	0.00742115	0.00591331	0.00218245	0.00689988	0.00728863	0.00824597	0.00366032	0.0058698	0	1	3.16153	0.836759	1.17549	0.299433	0.596246	3.16153	-1.19509	1.17549	-3.33965	-1.67716	9.6	18.9	73	0	13.7	0
Igkv1-117	immunoglobulin kappa variable 1-117	ENSMUSG00000094335	68098030	68098811	1	6	0.0102211	0.0608904	0.0146066	0.0266667	0.055889	0.0461651	0.0117743	0.0218659	0.0408526	0.0469099	0.0547768	0.0151286	0.069241	0.056369	0.00600498	0.440729	0.194237	0.128942	0.0465375	0.0146066	0.0461651	0.0218659	0.0469099	0.056369	0.194237	0	1	3.16056	0.984123	0.237674	0.66801	0.259125	3.16056	-1.01613	-4.20744	-1.49698	-3.85914	38.9	29.3	2.9	19.1	19.4	0
3110099E03Rik	RIKEN cDNA 3110099E03 gene	ENSMUSG00000085582	115323994	115358225	-1	2	0.0125981	0.0111305	0.0292133	0.0544928	0.0182847	0.0395701	0.0271322	0.0093711	0.0106572	0.0171258	0.0235599	0.0219365	0.0332889	0.0300146	0.0386034	0.043769	0.0282818	0.0343228	0.027707	0.0125981	0.0395701	0.0106572	0.0219365	0.0332889	0.0343228	0	1	3.14097	1.80385	1.15288	1.18212	0.378445	3.14097	1.80385	1.15288	1.18212	-2.64239	9.2	14.3	70	52.8	0	0
Plppr4	phospholipid phosphatase related 4	ENSMUSG00000044667	117112788	117154525	-1	3	0.0427858	0.0360105	0.16571	0.133913	0.143518	0.127504	0.0312276	0.0239484	0.0124334	0.0208488	0.0206149	0.0408472	0.0266312	0.090776	0.0334563	0.0370821	0.0346852	0.025974	0.0353478	0.0427858	0.133913	0.0239484	0.0208488	0.0334563	0.0346852	0	1	3.12985	6.42304	3.86082	1.78659	1.27886	3.12985	6.42304	3.86082	1.78659	1.27886	49.8	17	23.9	33.6	45.4	0
Mzb1	marginal zone B and B1 cell-specific protein 1	ENSMUSG00000024353	35780320	35782420	-1	18	0.00451628	0.00807508	0.0241765	0.0107246	0.0251846	0.0288227	0.00307157	0.0156185	0.0106572	0.00521221	0.010013	0.00529501	0.0312916	0.0212299	0.00986532	0.0145897	0.0192102	0.0426716	0.0126572	0.00807508	0.0251846	0.0106572	0.00529501	0.0212299	0.0192102	0	1	3.1188	4.75629	1.311	0.757711	0.380364	3.1188	4.75629	1.311	-1.31976	-2.62906	22.9	15.7	73.7	22.1	2.9	0
Smco3	single-pass membrane protein with coiled-coil domains 3	ENSMUSG00000043298	136806925	136812450	-1	6	0.00427858	0.00174596	0.0176287	0.0133333	0.0144898	0.00415242	0.00767892	0.0093711	0.0062167	0.00521221	0.00353399	0.00832073	0.0106525	0.00512445	0.00514712	0.00607903	0.00373533	0.00278293	0.00564562	0.00427858	0.0133333	0.00767892	0.00521221	0.00514712	0.00373533	0	1	3.1163	2.5581	3.56952	0.557186	0.831257	3.1163	2.5581	3.56952	-1.79473	-1.203	43.9	16.4	18.5	3.2	7.5	0
Zfp456	zinc finger protein 456	ENSMUSG00000078995	67510232	67523929	-1	13	0.00356549	0.00501964	0.018636	0.0237681	0.0131098	0.0156326	0.028668	0.0166597	0.0168739	0.0163812	0.0141359	0.026475	0.0332889	0.0131772	0.0416059	0.0419453	0.0277481	0.0463822	0.017755	0.00501964	0.0156326	0.0168739	0.0163812	0.0332889	0.0419453	0	1	3.11429	0.954301	0.372691	0.29748	0.15079	3.11429	-1.04789	-2.68319	-3.36157	-6.63174	50.5	21.5	3.1	10.8	3.6	0
Ccl28	chemokine (C-C motif) ligand 28	ENSMUSG00000074715	120085355	120115895	1	13	0.160447	0.107595	0.9726	0.112464	0.498517	0.771861	0.035323	0.0218659	0.017762	0.0707372	0.423489	0.0393343	0.213715	0.779649	0.100369	0.220061	0.116862	0.0640074	0.114663	0.160447	0.498517	0.0218659	0.0707372	0.213715	0.116862	0	1	3.10705	7.04745	4.26584	7.33777	0.750751	3.10705	7.04745	4.26584	7.33777	-1.332	44.3	22.5	21.4	10.1	23.1	0
Ube2t	ubiquitin-conjugating enzyme E2T	ENSMUSG00000026429	134890303	134901900	1	1	0.00261469	0.00283719	0.00805883	0.00927536	0.00344994	0.00879336	0.0880516	0.121824	0.134991	0.099032	0.150194	0.104387	0.0233023	0.00439239	0.0171571	0.0164134	0.0277481	0.025974	0.0202297	0.00283719	0.00879336	0.121824	0.104387	0.0171571	0.025974	0	1	3.09932	0.0842378	0.338544	0.0232892	0.165366	3.09932	-11.8712	-2.95382	-42.9384	-6.04721	16	0	0	0	0	0
Rgs14	regulator of G-protein signaling 14	ENSMUSG00000052087	55517545	55532500	1	13	0.00332779	0.00458315	0.0115846	0.0142029	0.0141448	0.0180752	0.0598956	0.0603915	0.0648313	0.0335071	0.0400518	0.0461422	0.0352863	0.0219619	0.0330274	0.0401216	0.058698	0.0899814	0.0343967	0.00458315	0.0142029	0.0603915	0.0400518	0.0330274	0.058698	0	1	3.09894	0.354613	0.241966	0.0758907	0.138768	3.09894	-2.81998	-4.13282	-13.1769	-7.20626	33.3	0	2.9	0	0	0
Snx20	sorting nexin 20	ENSMUSG00000031662	89353191	89362756	-1	8	0.011885	0.00458315	0.00352574	0.0156522	0.0141448	0.00830484	0.0798608	0.089546	0.0852575	0.0543559	0.0535988	0.0635401	0.0565912	0.010981	0.0540448	0.0990881	0.0923159	0.133581	0.0542003	0.00458315	0.0141448	0.0852575	0.0543559	0.0540448	0.0990881	0	1	3.08625	0.260225	0.142749	0.0537565	0.0848029	3.08625	-3.84283	-7.00529	-18.6024	-11.7921	23.4	0	0	0	0	0
Ska1	spindle and kinetochore associated complex subunit 1	ENSMUSG00000036223	74328370	74340889	-1	18	0.000237699	0.00109123	0	0.0057971	0.000689988	0.00073278	0.0941947	0.122865	0.156306	0.0982874	0.130757	0.142965	0.00133156	0.00219619	0.00300249	0.00364742	0.00533618	0.00185529	0.00332495	0.000237699	0.00073278	0.122865	0.130757	0.00219619	0.00364742	1	0	3.0828	0.00560411	0.200904	0.00193463	0.108232	3.0828	-178.44	-4.97751	-516.895	-9.23939	100	100	100	100	100	0
A930017M01Rik	RIKEN cDNA A930017M01 gene	ENSMUSG00000060530	44615676	44748136	1	15	0.000237699	0.000436491	0	0.0026087	0.000689988	0.00073278	0	0	0	0.000744602	0.000588998	0.00151286	0.000665779	0.00219619	0	0	0	0.00185529	0.000512744	0.000237699	0.00073278	0	0.000744602	0.000665779	0	7	0	3.0828	0.984123	0	0	0.357024	3.0828	-1.01613	0	0	-2.80093	100	100	100	100	100	0
Cd209g	CD209g antigen	ENSMUSG00000079168	4184098	4187707	1	8	0.000237699	0.000436491	0	0.000289855	0.00137998	0.00073278	0	0.00520616	0.0035524	0.000744602	0.00235599	0	0.000665779	0	0	0.00121581	0.000533618	0	0.000485054	0.000237699	0.00073278	0.0035524	0.000744602	0	0.000533618	6	0	3.0828	0.984123	1.37323	0.0669123	0	3.0828	-1.01613	1.37323	-14.9449	0	100	100	100	100	100	0
Gm12217	predicted gene 12217	ENSMUSG00000082271	53793016	53794394	1	11	0.000237699	0.000872981	0	0	0.00206996	0.00073278	0.000511928	0	0	0	0.000588998	0	0.000665779	0	0.000428927	0	0	0	0	0.000237699	0.00073278	0	0	0.000428927	0	10	0	3.0828	0	0	0	0.554172	3.0828	0	0	0	-1.8045	100	100	100	100	100	0
Gm15735	#VALUE!	ENSMUSG00000085423	123189531	123193755	1	14	0.000237699	0	0.000503677	0.000869565	0.000689988	0.00073278	0.00102386	0	0	0	0.000588998	0.00075643	0.000665779	0.00366032	0.000428927	0.00121581	0.000533618	0.000927644	0.000627388	0.000237699	0.00073278	0	0.000588998	0.000665779	0.000927644	4	0	3.0828	1.24411	0.789936	0	0.357024	3.0828	1.24411	-1.26592	0	-2.80093	100	100	100	100	100	0
Gm13067	predicted gene 13067	ENSMUSG00000086665	150133470	150141433	1	4	0.000237699	0.000872981	0	0.00115942	0.000344994	0.00073278	0	0.0031237	0.0026643	0.00372301	0.00176699	0.00075643	0.00199734	0.00146413	0.00300249	0.00121581	0.00320171	0	0.00118761	0.000237699	0.00073278	0.0026643	0.00176699	0.00199734	0.00121581	3	0	3.0828	0.414704	0.602711	0.0892164	0.119008	3.0828	-2.41136	-1.65917	-11.2087	-8.4028	100	100	100	100	100	0
Gm15869	#N/A	ENSMUSG00000087557	#N/A	#N/A	#N/A	#N/A	0.000237699	0.000654736	0	0.00115942	0.000689988	0.00073278	0.000511928	0	0	0.0014892	0.00294499	0	0.000665779	0.00219619	0.000428927	0.00182371	0.00160085	0	0.000660257	0.000237699	0.00073278	0	0.0014892	0.000665779	0.00160085	5	0	3.0828	0.492062	0.457743	0	0.357024	3.0828	-2.03227	-2.18463	0	-2.80093	100	100	100	100	100	0
Speer4e	spermatogenesis associated glutamate (E)-rich protein 4e	ENSMUSG00000091255	14983235	14988443	-1	5	0.000237699	0.00130947	0	0.000289855	0.00137998	0.00073278	0	0.00104123	0	0.000744602	0	0.00075643	0	0.000732064	0	0.000607903	0	0	0.000263777	0.000237699	0.00073278	0	0.000744602	0	0	8	0	3.0828	0.984123	0	0	0	3.0828	-1.01613	0	0	0	100	100	100	100	100	0
Gm4275	predicted gene 4275	ENSMUSG00000099422	130125200	130131231	1	7	0.000237699	0.000436491	0	0.000869565	0.000344994	0.00073278	0.00102386	0.00208247	0.0026643	0.00297841	0.00176699	0.00453858	0	0.000732064	0	0	0.000533618	0.000927644	0.000732422	0.000237699	0.00073278	0.00208247	0.00297841	0	0.000533618	4	0	3.0828	0.246031	1.37323	0.114143	0	3.0828	-4.06453	1.37323	-8.76093	0	100	100	100	100	100	0
Mcmdc2	minichromosome maintenance domain containing 2	ENSMUSG00000046101	9978863	10012310	1	1	0.00261469	0.00261894	0.00201471	0.0115942	0.00448492	0.00806058	0.0102386	0.00208247	0.0071048	0.00744602	0.00530098	0.0196672	0.00199734	0.00439239	0.00128678	0.00243161	0	0.00278293	0.00358766	0.00261469	0.00806058	0.0071048	0.00744602	0.00199734	0.00243161	1	0	3.0828	1.08254	3.31491	0.368018	1.30909	3.0828	1.08254	3.31491	-2.71726	1.30909	100	100	100	100	100	0
Klrd1	killer cell lectin-like receptor, subfamily D, member 1	ENSMUSG00000030165	129568745	129575738	1	6	0.000475398	0.000436491	0.00352574	0.00231884	0.00137998	0.00146556	0.00204771	0.00416493	0.0062167	0.00297841	0.00942396	0.00907716	0.0319574	0.00146413	0.011581	0.0218845	0.0266809	0.0361781	0.00384533	0.000475398	0.00146556	0.00416493	0.00907716	0.011581	0.0266809	0	1	3.0828	0.161456	0.0549292	0.114143	0.0410497	3.0828	-6.19365	-18.2053	-8.76093	-24.3607	50.2	0	0	0	0	0
Fbxo48	F-box protein 48	ENSMUSG00000044966	16901375	16904772	1	11	0.000475398	0.000436491	0.00100735	0.00318841	0	0.00146556	0.0250845	0.0031237	0.0026643	0.0134028	0.0223819	0.00983359	0.00133156	0.00146413	0.00428927	0.00182371	0.00373533	0.00185529	0.00225979	0.000475398	0.00146556	0.0031237	0.0134028	0.00146413	0.00185529	1	0	3.0828	0.109347	0.789936	0.152191	0.324697	3.0828	-9.1452	-1.26592	-6.5707	-3.0798	100	100	100	100	100	0
Igkv4-91	immunoglobulin kappa chain variable 4-91	ENSMUSG00000076532	68745539	68746087	-1	6	0.000950796	0.00174596	0	0.0101449	0.00103498	0.00293112	0.00255964	0	0	0	0.00235599	0	0.00332889	0.00146413	0.000428927	0.012766	0.00160085	0.00649351	0.00153249	0.000950796	0.00293112	0	0	0.00146413	0.00649351	5	0	3.0828	0	0.451392	0	0.649394	3.0828	0	-2.21537	0	-1.5399	100	100	100	100	100	0
Gm3696	predicted gene 3696	ENSMUSG00000092167	15369152	15386565	1	14	0.000475398	0.000436491	0.000503677	0.000289855	0.00172497	0.00146556	0	0.00208247	0	0	0	0.00075643	0	0.000732064	0.000428927	0.000607903	0.00160085	0.000927644	0.000489537	0.000475398	0.00146556	0	0	0.000428927	0.000927644	5	0	3.0828	0	1.57987	0	1.10834	3.0828	0	1.57987	0	1.10834	100	100	100	100	100	0
4930555A03Rik	RIKEN cDNA 4930555A03 gene	ENSMUSG00000106157	150999763	151002278	1	3	0.000950796	0.000436491	0.00100735	0.00347826	0.00103498	0.00293112	0.00153578	0.00104123	0.0035524	0.000744602	0.001178	0.00226929	0.00532623	0.000732064	0.000857854	0.00303951	0.00320171	0.00371058	0.00135689	0.000950796	0.00293112	0.00153578	0.001178	0.000857854	0.00320171	0	1	3.0828	2.48823	0.915486	0.619095	1.10834	3.0828	2.48823	-1.09232	-1.61526	1.10834	10	34.1	11.9	3.4	65.6	0
Kif2c	kinesin family member 2C	ENSMUSG00000028678	117016836	117039836	-1	4	0.00166389	0.00152772	0.00402941	0.0176812	0.00103498	0.00512946	0.38497	0.373803	0.459147	0.349963	0.447638	0.441755	0.0113182	0.0139092	0.00943639	0.024924	0.022412	0.0222635	0.0199723	0.00166389	0.00512946	0.38497	0.441755	0.0113182	0.022412	0	1	3.0828	0.0116115	0.228872	0.00432214	0.14701	3.0828	-86.1212	-4.36926	-231.367	-6.80226	32.9	0	0	0	0	0
Wisp2	cellular communication network factor 5	ENSMUSG00000027656	163662781	163675066	1	2	0.000950796	0.00196421	0.00100735	0.00376812	0.00310495	0.00024426	0.00819085	0.0156185	0.0310835	0.000744602	0.00353399	0.00680787	0.00599201	0.000732064	0.00386034	0.000607903	0.0058698	0.00371058	0.00362228	0.00100735	0.00310495	0.0156185	0.00353399	0.00386034	0.00371058	0	1	3.08228	0.878597	0.836783	0.0644975	0.260949	3.08228	-1.13818	-1.19505	-15.5045	-3.83216	39.7	30.3	29.4	0	2.4	0
Sct	secretin	ENSMUSG00000038580	140858243	140859046	-1	7	0.0011885	0.000872981	0.00100735	0.00405797	0.00310495	0.0024426	0.0102386	0.013536	0.0062167	0.00521221	0.0141359	0.0128593	0.00332889	0.00146413	0.00343141	0.00425532	0.00640342	0.0120594	0.00415665	0.00100735	0.00310495	0.0102386	0.0128593	0.00332889	0.00640342	0	1	3.08228	0.241455	0.484889	0.0983882	0.302609	3.08228	-4.14155	-2.06233	-10.1638	-3.30459	11.6	2.4	4.2	0	0	0
Lrfn2	leucine rich repeat and fibronectin type III domain containing 2	ENSMUSG00000040490	49239407	49404616	1	17	0.00142619	0.000872981	0.00100735	0.00376812	0.00310495	0.00195408	0.00409542	0.00832986	0.0106572	0.00297841	0.00176699	0.00151286	0	0	0.00171571	0.000607903	0.000533618	0.000927644	0.00161428	0.00100735	0.00310495	0.00832986	0.00176699	0	0.000607903	2	0	3.08228	1.75719	5.10764	0.120933	0	3.08228	1.75719	5.10764	-8.26905	0	100	100	100	100	100	0
Kcnk13	potassium channel, subfamily K, member 13	ENSMUSG00000045404	99930758	100028941	1	12	0.000475398	0.0024007	0.00100735	0.00405797	0.00310495	0.00195408	0.0225248	0.0208247	0.0284192	0.0201042	0.0164919	0.0204236	0.0186418	0.00439239	0.0257356	0.0449848	0.0282818	0.0315399	0.019373	0.00100735	0.00310495	0.0225248	0.0201042	0.0186418	0.0315399	0	1	3.08228	0.154442	0.0984451	0.0447219	0.0540373	3.08228	-6.47491	-10.1579	-22.3604	-18.5057	33.5	3.2	3.4	0	0	0
Sag	S-antigen, retina and pineal gland (arrestin)	ENSMUSG00000056055	87731402	87772880	1	1	0.000950796	0.00218245	0.00100735	0.00434783	0.00310495	0.00146556	0.00511928	0.0062474	0.0071048	0.00372301	0.010602	0.00453858	0.00466045	0.00439239	0.0064339	0.00243161	0.00480256	0.00834879	0.00446548	0.00100735	0.00310495	0.0062474	0.00453858	0.00466045	0.00480256	0	1	3.08228	0.684123	0.646519	0.161244	0.216149	3.08228	-1.46172	-1.54674	-6.20179	-4.62643	10.5	3.4	14.3	0	0	0
Ttk	Ttk protein kinase	ENSMUSG00000038379	83716742	83754442	1	9	0.000475398	0.000872981	0.00100735	0.00695652	0.00172497	0.00268686	0.163817	0.122865	0.14476	0.14073	0.19378	0.167927	0.00665779	0.00219619	0.00300249	0.0115502	0.00747065	0.00742115	0.00718884	0.000872981	0.00268686	0.14476	0.167927	0.00300249	0.00747065	0	1	3.0778	0.0160001	0.359655	0.00603053	0.290753	3.0778	-62.4995	-2.78044	-165.823	-3.43935	22	0	0	0	0	0
Gm26795	predicted gene, 26795	ENSMUSG00000097776	29083533	29085627	1	8	0.000713097	0.000872981	0.00100735	0.0026087	0.00275995	0.00268686	0	0.00104123	0	0	0	0.00151286	0	0.000732064	0.000857854	0.000607903	0	0	0.000722581	0.000872981	0.00268686	0	0	0.000732064	0	7	0	3.0778	0	0	0	1.19249	3.0778	0	0	0	1.19249	100	100	100	100	100	0
RP24-421B13.1	RIKEN cDNA 4930422C21 gene	ENSMUSG00000110476	116908190	116914108	-1	8	0.00475398	0.0067656	0.015614	0.00434783	0.0206996	0.0234489	0	0.00104123	0.0026643	0.000744602	0.00176699	0.00378215	0.0159787	0.00658858	0.00600498	0.00364742	0.00853789	0.00927644	0.00537948	0.0067656	0.0206996	0.00104123	0.00176699	0.00658858	0.00853789	1	0	3.05954	11.7146	2.42445	6.49769	1.02687	3.05954	11.7146	2.42445	6.49769	1.02687	100	100	100	100	100	0
Padi1	peptidyl arginine deiminase, type I	ENSMUSG00000025329	140540294	140573089	-1	4	0.000475398	0.000872981	0	0.00144928	0.000344994	0.00146556	0.00204771	0.00104123	0.000888099	0.000744602	0.00294499	0.00983359	0.00133156	0.00366032	0.00257356	0.00607903	0.000533618	0.000927644	0.0011864	0.000475398	0.00144928	0.00104123	0.00294499	0.00257356	0.000927644	1	0	3.04855	0.492116	1.56232	0.456572	0.184724	3.04855	-2.03204	1.56232	-2.19023	-5.41349	100	100	100	100	100	0
Best2	bestrophin 2	ENSMUSG00000052819	85733831	85741160	-1	8	0.000475398	0.00109123	0	0.00144928	0.000344994	0.00146556	0.000511928	0.00104123	0.0026643	0.0014892	0	0.00075643	0.00133156	0	0.00214463	0	0	0	0.000634179	0.000475398	0.00144928	0.00104123	0.00075643	0.00133156	0	6	0	3.04855	1.91594	0	0.456572	0.357024	3.04855	1.91594	0	-2.19023	-2.80093	100	100	100	100	100	0
Zfp879	zinc finger protein 879	ENSMUSG00000044296	50722858	50732379	-1	11	0.00261469	0.00611087	0.0211544	0.0185507	0.0106948	0.0192965	0.0107505	0.0114536	0.017762	0.0134028	0.0206149	0.00983359	0.0106525	0.0153734	0.0124389	0.0170213	0.0117396	0.0120594	0.0122491	0.00611087	0.0185507	0.0114536	0.0134028	0.0124389	0.0120594	0	1	3.03569	1.38409	1.53828	0.533534	0.491272	3.03569	1.38409	1.53828	-1.87429	-2.03553	41.4	48.9	32.5	3.3	2.8	0
Gm43938	predicted gene 16499	ENSMUSG00000108175	53795728	53845168	1	6	0.00475398	0.00545613	0.0110809	0.0234783	0.0165597	0.0134343	0.0348111	0.0166597	0.0230906	0.0126582	0.0294499	0.0287443	0.0126498	0.0168375	0.035172	0.0237082	0.0213447	0.00927644	0.0167486	0.00545613	0.0165597	0.0230906	0.0287443	0.0168375	0.0213447	0	1	3.03507	0.576104	0.775823	0.236293	0.324047	3.03507	-1.7358	-1.28895	-4.23204	-3.08597	13.9	14.1	18.8	3.4	3.2	0
Pole2	polymerase (DNA directed), epsilon 2 (p59 subunit)	ENSMUSG00000020974	69248547	69274969	-1	12	0.00808177	0.00589262	0.0271985	0.0304348	0.0244946	0.0212506	0.134637	0.122865	0.142096	0.110201	0.170809	0.139183	0.0292943	0.0263543	0.0270224	0.0218845	0.0277481	0.0269017	0.0274733	0.00808177	0.0244946	0.134637	0.139183	0.0270224	0.0269017	0	1	3.03084	0.175988	0.910523	0.0600263	0.299077	3.03084	-5.6822	-1.09827	-16.6594	-3.34362	43.1	0	29.3	0	3.8	0
Kif3c	kinesin family member 3C	ENSMUSG00000020668	3415132	3456494	1	12	0.060851	0.0532519	0.172761	0.183478	0.150072	0.195652	0.224224	0.229071	0.253996	0.196575	0.243256	0.260212	0.298269	0.203514	0.372737	0.418845	0.322839	0.251391	0.226648	0.060851	0.183478	0.229071	0.243256	0.298269	0.322839	0	1	3.01521	0.75426	0.568328	0.265642	0.204014	3.01521	-1.3258	-1.75955	-3.76446	-4.90163	22.3	0	0	0	0	0
Pld6	phospholipase D family, member 6	ENSMUSG00000043648	59674723	59678471	-1	11	0.00380319	0.00611087	0.00503677	0.0153623	0.0151797	0.00928188	0.00614314	0.0124948	0.0115453	0.00893522	0.00647897	0.00605144	0.00665779	0.010981	0.00171571	0.00547112	0.00426894	0.00463822	0.00631105	0.00503677	0.0151797	0.0115453	0.00647897	0.00665779	0.00463822	0	1	3.01379	2.34292	3.27275	0.436262	0.756523	3.01379	2.34292	3.27275	-2.2922	-1.32184	9	10.5	17.1	0	19.8	0
Ccdc102a	coiled-coil domain containing 102A	ENSMUSG00000063605	95629497	95644726	-1	8	0.0199667	0.0202968	0.0337463	0.0710145	0.061064	0.0534929	0.131054	0.150979	0.169627	0.109456	0.120744	0.170953	0.124501	0.0878477	0.114952	0.159878	0.139274	0.120594	0.117773	0.0202968	0.061064	0.150979	0.120744	0.114952	0.139274	0	1	3.00855	0.505729	0.438444	0.134435	0.176567	3.00855	-1.97734	-2.28079	-7.43854	-5.66357	16.8	0	0	3.1	3	0
Cbln3	cerebellin 3 precursor protein	ENSMUSG00000040380	56116370	56121849	-1	14	0.00190159	0.00305543	0.00251838	0.00231884	0.00862485	0.00757206	0.000511928	0.00104123	0.0062167	0.00595681	0.00235599	0	0.00599201	0.0102489	0.00600498	0.00486322	0.00747065	0.00556586	0.00521454	0.00251838	0.00757206	0.00104123	0.00235599	0.00600498	0.00556586	1	0	3.00671	3.21396	1.36045	2.41866	0.419383	3.00671	3.21396	1.36045	2.41866	-2.38446	100	100	100	100	100	0
Cand2	cullin-associated and neddylation-dissociated 2 (putative)	ENSMUSG00000030319	115751499	115782518	1	6	0.0185405	0.0178961	0.0528861	0.0994203	0.0555441	0.048852	0.0558001	0.0687214	0.0568384	0.0409531	0.0700907	0.0688351	0.0379494	0.0651537	0.0437505	0.0425532	0.0538954	0.038961	0.0533907	0.0185405	0.0555441	0.0568384	0.0688351	0.0437505	0.0425532	0	1	2.99582	0.806915	1.30529	0.326197	0.423778	2.99582	-1.23929	1.30529	-3.06563	-2.35972	18.6	14.2	30.8	2.9	9.4	0
Mro	maestro	ENSMUSG00000064036	73992456	74014404	1	18	0.00309009	0.00349192	0.00906618	0.0104348	0.0106948	0.00830484	0.00204771	0.0031237	0.0062167	0.000744602	0.00471198	0.00378215	0.00266312	0.0146413	0.00257356	0.00243161	0.000533618	0	0.00330781	0.00349192	0.0104348	0.0031237	0.00378215	0.00266312	0.000533618	1	0	2.98826	2.75896	19.5548	1.11788	1.31122	2.98826	2.75896	19.5548	1.11788	1.31122	100	100	100	100	100	0
5730435O14Rik	RIKEN cDNA 5730435O14 gene	ENSMUSG00000091370	41444012	41452472	1	10	0.000237699	0.000872981	0.00151103	0.0026087	0.00310495	0.00146556	0.000511928	0	0.000888099	0.000744602	0.00235599	0.00075643	0.000665779	0.00146413	0.000428927	0.00121581	0.000533618	0	0.000814705	0.000872981	0.0026087	0.000511928	0.00075643	0.000665779	0.000533618	2	0	2.98826	3.4487	4.8887	1.70528	1.31122	2.98826	3.4487	4.8887	1.70528	1.31122	100	100	100	100	100	0
Tvp23a	trans-golgi network vesicle protein 23A	ENSMUSG00000050908	10238421	10265226	-1	16	0.0011885	0.00196421	0.00352574	0.00753623	0.0058649	0.00170982	0.0220129	0.0385256	0.0417407	0.0260611	0.0229709	0.0219365	0.00798935	0.00732064	0.0107232	0.0115502	0.0106724	0.00834879	0.00951058	0.00196421	0.0058649	0.0385256	0.0229709	0.00798935	0.0106724	0	1	2.98589	0.255319	0.549541	0.0509845	0.245853	2.98589	-3.91667	-1.8197	-19.6138	-4.06747	22.9	0	4.7	2.8	0	0
Gm9934	predicted gene 9934	ENSMUSG00000054061	92701289	92730234	-1	7	0.0011885	0.00196421	0.00201471	0.00811594	0.00517491	0.00586224	0.00767892	0.0031237	0.0062167	0.00297841	0.00647897	0.00453858	0.00732357	0.00366032	0.0111521	0.00911854	0.00320171	0.00185529	0.00485674	0.00196421	0.00586224	0.0062167	0.00453858	0.00732357	0.00320171	0	1	2.98453	1.29165	1.83097	0.315957	0.268204	2.98453	1.29165	1.83097	-3.16499	-3.72851	21.8	41.1	42.8	4.5	2.5	0
Armc3	armadillo repeat containing 3	ENSMUSG00000037683	19204113	19315052	1	2	0.000237699	0.000654736	0.00100735	0.00231884	0.00137998	0.00195408	0.00153578	0.00208247	0.0062167	0.00446761	0.00294499	0.00378215	0.00332889	0.00219619	0.00171571	0.00364742	0	0	0.00201827	0.000654736	0.00195408	0.00208247	0.00378215	0.00219619	0	2	0	2.98453	0.516659	0	0.314404	0.298123	2.98453	-1.93551	0	-3.18062	-3.35432	100	100	100	100	100	0
Exo1	exonuclease 1	ENSMUSG00000039748	175708147	175741055	1	1	0	0.000654736	0.00100735	0.0153623	0.00137998	0.00195408	0.15921	0.123907	0.142096	0.141474	0.183178	0.158094	0.00399467	0.00146413	0.00343141	0.00729483	0.00640342	0.00927644	0.00684912	0.000654736	0.00195408	0.142096	0.158094	0.00343141	0.00729483	1	0	2.98453	0.0123603	0.267872	0.0046077	0.190806	2.98453	-80.9045	-3.73313	-217.028	-5.24091	100	100	100	100	100	0
Gm17039	predicted gene 17039	ENSMUSG00000092103	67508790	67513798	1	13	0.000237699	0.000654736	0.00100735	0.00173913	0.00275995	0.00195408	0.00204771	0.00416493	0.0035524	0.00521221	0.00294499	0.00302572	0.00399467	0.00439239	0.00343141	0.00486322	0.00106724	0.00371058	0.00298535	0.000654736	0.00195408	0.0035524	0.00302572	0.00399467	0.00371058	0	1	2.98453	0.645823	0.526624	0.184308	0.163902	2.98453	-1.54841	-1.89889	-5.4257	-6.1012	39.7	0	4.2	4.1	2.4	0
A830019P07Rik	RIKEN cDNA A830019P07 gene	ENSMUSG00000094707	35812617	35901978	-1	19	0.000713097	0.000654736	0	0.00289855	0.00103498	0.00195408	0.00204771	0.00416493	0	0.000744602	0.00235599	0.00075643	0.00199734	0.000732064	0.00600498	0.00547112	0.00320171	0.00371058	0.00197571	0.000654736	0.00195408	0.00204771	0.00075643	0.00199734	0.00371058	2	0	2.98453	2.58329	0.526624	0.31974	0.327804	2.98453	2.58329	-1.89889	-3.12754	-3.0506	100	100	100	100	100	0
Gm26734	#N/A	ENSMUSG00000097460	#N/A	#N/A	#N/A	#N/A	0.00142619	0.000654736	0.000503677	0.00347826	0.00172497	0.00195408	0.00102386	0	0.000888099	0.00297841	0.00235599	0.00226929	0.00332889	0.00366032	0.00128678	0.00425532	0.000533618	0.00463822	0.00183952	0.000654736	0.00195408	0.000888099	0.00235599	0.00332889	0.00425532	1	0	2.98453	0.829409	0.459209	0.737233	0.196683	2.98453	-1.20568	-2.17766	-1.35642	-5.08433	100	100	100	100	100	0
Myct1	myc target 1	ENSMUSG00000046916	5543775	5556904	1	10	0.0294747	0.0226975	0.111313	0.1	0.0852136	0.0879336	0.123887	0.0791337	0.110124	0.095309	0.0871716	0.144478	0.149134	0.112006	0.117097	0.112462	0.0784418	0.133581	0.105062	0.0294747	0.0879336	0.110124	0.095309	0.117097	0.112462	0	1	2.98336	0.922615	0.781896	0.267649	0.251712	2.98336	-1.08388	-1.27894	-3.73623	-3.9728	40.4	13.3	2.8	3.8	0	0
Lyl1	lymphoblastomic leukemia 1	ENSMUSG00000034041	85428078	85431569	1	8	0.00618018	0.00567438	0.00554045	0.0243478	0.0169047	0.0156326	0.0716699	0.0864223	0.0834813	0.0595681	0.0371068	0.0627837	0.0945406	0.0373353	0.0956507	0.104559	0.126467	0.175325	0.0611759	0.00567438	0.0169047	0.0834813	0.0595681	0.0945406	0.126467	0	1	2.97913	0.283788	0.133668	0.0679718	0.0600205	2.97913	-3.52376	-7.48119	-14.712	-16.661	10.3	4	4.3	0	0	0
Zfp30	zinc finger protein 30	ENSMUSG00000047473	29483423	29494127	1	7	0.0427858	0.045395	0.120379	0.129275	0.134548	0.140205	0.105457	0.089546	0.112789	0.0982874	0.0830487	0.114221	0.169774	0.200586	0.163421	0.158055	0.157951	0.133581	0.124827	0.045395	0.134548	0.105457	0.0982874	0.169774	0.157951	0	1	2.96393	1.36892	0.851832	0.430459	0.267386	2.96393	1.36892	-1.17394	-2.3231	-3.73992	32.2	41.4	6.6	9.4	3	0
Gltpd2	glycolipid transfer protein domain containing 2	ENSMUSG00000046811	70410022	70411562	1	11	0.00499168	0.00567438	0.00956986	0.0168116	0.0206996	0.00659502	0.00665506	0.00104123	0.0026643	0.00372301	0.00530098	0.00680787	0.00599201	0.00219619	0.00257356	0.00364742	0.00213447	0.0176252	0.00548768	0.00567438	0.0168116	0.0026643	0.00530098	0.00257356	0.00364742	0	1	2.96272	3.17141	4.60918	2.12978	2.20487	2.96272	3.17141	4.60918	2.12978	2.20487	10.2	9.8	41	50	38.3	0
Plch1	phospholipase C, eta 1	ENSMUSG00000036834	63603655	63806893	-1	3	0.0142619	0.0144042	0.0362647	0.0498551	0.0289795	0.0425012	0.133101	0.062474	0.0861456	0.130305	0.137236	0.122542	0.0898802	0.137628	0.114523	0.134347	0.0757737	0.0649351	0.0809597	0.0144042	0.0425012	0.0861456	0.130305	0.114523	0.0757737	0	1	2.95062	0.326167	0.560896	0.167207	0.125775	2.95062	-3.06592	-1.78286	-5.9806	-7.9507	11.8	2.6	0	0	0	0
Ighg2c	immunoglobulin heavy constant gamma 2C	ENSMUSG00000076612	113248945	113252552	-1	12	0.00356549	0.0048014	0.0362647	0.033913	0.0120748	0.0141671	0.00102386	0.00416493	0.0168739	0.0171258	0.0382848	0.015885	0.478695	0.0146413	0.0158703	0.142249	0.0651014	0.182746	0.0163795	0.0048014	0.0141671	0.00416493	0.0171258	0.0158703	0.142249	0	1	2.95062	0.827234	0.0995933	1.15282	0.30254	2.95062	-1.20885	-10.0408	1.15282	-3.30535	50.6	7.9	0	65.9	4	0
Atoh8	atonal bHLH transcription factor 8	ENSMUSG00000037621	72183161	72212561	-1	6	0.0380319	0.0340463	0.127934	0.064058	0.112123	0.167807	0.115696	0.157226	0.224689	0.133284	0.141359	0.232224	0.458722	0.234993	0.400618	0.386018	0.332978	0.381262	0.162516	0.0380319	0.112123	0.157226	0.141359	0.400618	0.381262	0	1	2.94814	0.793177	0.294084	0.241893	0.094933	2.94814	-1.26075	-3.40038	-4.13407	-10.5337	28.6	4	0	0	0	0
Fam101a	refilin A	ENSMUSG00000037962	125080285	125089611	1	5	0.00760637	0.00807508	0.0211544	0.037971	0.0238046	0.0158769	0.0225248	0.0270721	0.0364121	0.0178704	0.0141359	0.0416036	0.0173103	0.0212299	0.0107232	0.0182371	0.00960512	0.0157699	0.0180538	0.00807508	0.0238046	0.0270721	0.0178704	0.0173103	0.0157699	0	1	2.94791	1.33207	1.50949	0.298281	0.466491	2.94791	1.33207	1.50949	-3.35254	-2.14366	11	48.7	39.5	0	3.1	0
Unc13c	unc-13 homolog C	ENSMUSG00000062151	73386704	73876248	-1	9	0.0147373	0.00829332	0.0282059	0.046087	0.0300145	0.043234	0.0235487	0.0145773	0.0035524	0.014892	0.00471198	0.0075643	0.00266312	0.00658858	0.01201	0.00425532	0.00106724	0.00556586	0.0101516	0.0147373	0.043234	0.0145773	0.0075643	0.00658858	0.00425532	0	1	2.93364	5.71553	10.16	1.01098	2.2368	2.93364	5.71553	10.16	1.01098	2.2368	39.2	25.5	30	65.2	34.7	0
Zfp239	zinc finger protein 239	ENSMUSG00000042097	117839061	117850252	1	6	0.00594248	0.00894806	0.0266949	0.064058	0.0262196	0.0241817	0.092147	0.0832986	0.111901	0.139241	0.194958	0.0945537	0.0199734	0.0446559	0.0377456	0.0340426	0.0330843	0.0463822	0.0412007	0.00894806	0.0262196	0.092147	0.139241	0.0377456	0.0340426	0	1	2.9302	0.188304	0.770199	0.0971063	0.237063	2.9302	-5.31056	-1.29837	-10.298	-4.2183	38	0	6.8	0	0	0
Ccdc13	coiled-coil domain containing 13	ENSMUSG00000079235	121626693	121668527	-1	9	0.0011885	0.00109123	0.00251838	0.00347826	0.00413993	0.00219834	0.00409542	0	0.000888099	0.0014892	0.00176699	0.00378215	0.00399467	0.00219619	0.00300249	0.00121581	0.00373533	0.00185529	0.00219727	0.0011885	0.00347826	0.000888099	0.00176699	0.00300249	0.00185529	1	0	2.92661	1.96846	1.87478	1.33825	0.395837	2.92661	1.96846	1.87478	1.33825	-2.52629	100	100	100	100	100	0
Capg	capping protein (actin filament), gelsolin-like	ENSMUSG00000056737	72521374	72539966	1	6	0.380319	0.462244	1.12219	0.823478	1.4683	1.35198	1.68987	1.96897	2.07638	1.60462	2.12157	1.74962	2.21238	1.94583	1.70198	1.74894	2.2524	2.26809	1.72546	0.462244	1.35198	1.96897	1.74962	1.94583	2.2524	0	1	2.92482	0.772726	0.600239	0.234764	0.237556	2.92482	-1.29412	-1.666	-4.2596	-4.20953	22.3	3	0	0	0	0
A330009N23Rik	RIKEN cDNA A330009N23 gene	ENSMUSG00000097915	101119076	101123067	-1	15	0.00760637	0.00371017	0.00402941	0.013913	0.0117298	0.00830484	0.0255964	0.0260308	0.0239787	0.0156366	0.0129579	0.02118	0.0153129	0.011713	0.017586	0.018845	0.0090715	0.0111317	0.0134355	0.00402941	0.0117298	0.0255964	0.0156366	0.0153129	0.0111317	0	1	2.91104	0.750149	1.05373	0.157421	0.263138	2.91104	-1.33307	1.05373	-6.35239	-3.80028	14.7	0	68.9	3.2	2.7	0
Morn5	MORN repeat containing 5	ENSMUSG00000026894	35939470	35969730	1	2	0.000950796	0.00109123	0.00402941	0.00753623	0.00206996	0.00317538	0.00307157	0.0104123	0.0106572	0.00670141	0.010602	0.0121029	0.00399467	0.00146413	0.000857854	0	0	0.000927644	0.00312347	0.00109123	0.00317538	0.0104123	0.010602	0.00146413	0	2	0	2.90992	0.299509	0	0.104801	0.745308	2.90992	-3.3388	0	-9.54186	-1.34173	100	100	100	100	100	0
Klrc1	killer cell lectin-like receptor subfamily C, member 1	ENSMUSG00000030167	129642978	129655936	-1	6	0	0.00196421	0.000503677	0.00173913	0.00137998	0.00146556	0.00102386	0	0.000888099	0	0.00176699	0	0.00133156	0	0.00257356	0.00425532	0.0058698	0.00742115	0.00135577	0.000503677	0.00146556	0.000888099	0	0.00133156	0.0058698	5	0	2.90972	0	0.249678	0.56714	0.378261	2.90972	0	-4.00516	-1.76323	-2.64368	100	100	100	100	100	0
Bank1	B cell scaffold protein with ankyrin repeats 1	ENSMUSG00000037922	135759124	136031827	-1	3	0.000475398	0.00109123	0.000503677	0.00173913	0.000344994	0.00146556	0.0112624	0.0124948	0.0017762	0.00297841	0.00176699	0.00302572	0.00332889	0	0	0.00121581	0.000533618	0	0.00134068	0.000503677	0.00146556	0.0112624	0.00297841	0	0.000533618	3	0	2.90972	0.492062	2.74646	0.0447219	0	2.90972	-2.03227	2.74646	-22.3604	0	100	100	100	100	100	0
Neil3	nei like 3 (E. coli)	ENSMUSG00000039396	54039902	54092100	-1	8	0.000475398	0.000872981	0.000503677	0.00869565	0.000689988	0.00146556	0.127982	0.117659	0.139432	0.113924	0.131346	0.130862	0.00798935	0.00658858	0.00300249	0.00911854	0.0176094	0.00927644	0.0089071	0.000503677	0.00146556	0.127982	0.130862	0.00658858	0.00927644	0	1	2.90972	0.0111992	0.157987	0.00393553	0.076447	2.90972	-89.2917	-6.32962	-254.095	-13.081	9.7	0	0	0	0	0
Gm16196	predicted gene 16196	ENSMUSG00000086154	29233616	29251542	-1	17	0.000475398	0.00130947	0.000503677	0.00376812	0.000689988	0.00146556	0.000511928	0.00208247	0	0.0014892	0.001178	0	0	0.000732064	0	0.000607903	0	0	0.000559915	0.000503677	0.00146556	0.000511928	0.001178	0	0	6	0	2.90972	1.24411	0	0.983882	0	2.90972	1.24411	0	-1.01638	0	100	100	100	100	100	0
Gm42512	predicted gene, 40055	ENSMUSG00000105003	57861076	57865646	-1	3	0.000713097	0.000218245	0.000503677	0.00521739	0.00137998	0.00146556	0.0035835	0.0031237	0.0035524	0.00297841	0.00235599	0.00529501	0.00266312	0.000732064	0.00128678	0.000607903	0.000533618	0	0.00142277	0.000503677	0.00146556	0.0035524	0.00297841	0.00128678	0.000533618	1	0	2.90972	0.492062	2.74646	0.141785	0.391424	2.90972	-2.03227	2.74646	-7.05293	-2.55477	100	100	100	100	100	0
Klhl38	kelch-like 38	ENSMUSG00000022357	58177969	58187565	-1	15	0.00237699	0.000436491	0.00100735	0.000869565	0.00310495	0.00293112	0.00102386	0.00104123	0	0.0014892	0.001178	0.00226929	0.00199734	0.00219619	0.00386034	0.00303951	0.00640342	0.00185529	0.00192631	0.00100735	0.00293112	0.00102386	0.0014892	0.00219619	0.00303951	1	0	2.90972	1.96825	0.964338	0.983882	0.458682	2.90972	1.96825	-1.03698	-1.01638	-2.18016	100	100	100	100	100	0
Tbxa2r	thromboxane A2 receptor	ENSMUSG00000034881	81164565	81171006	1	10	0.0313763	0.036447	0.0674927	0.122029	0.105913	0.0947728	0.071158	0.109329	0.105684	0.0573343	0.0583108	0.114221	0.0732357	0.057101	0.0386034	0.043769	0.0165422	0.0361781	0.0629017	0.036447	0.105913	0.105684	0.0583108	0.057101	0.0361781	0	1	2.90595	1.81636	2.92755	0.344868	0.638289	2.90595	1.81636	2.92755	-2.89966	-1.56669	25.4	30.4	28.5	0	6.2	0
Podnl1	podocan-like 1	ENSMUSG00000012889	84852618	84859156	1	8	0.000713097	0.000872981	0	0.00463768	0.00206996	0.00146556	0.00767892	0.0156185	0.0124334	0.00297841	0.010013	0.00907716	0.00599201	0.000732064	0.00343141	0.00668693	0.00640342	0.0166976	0.00531485	0.000713097	0.00206996	0.0124334	0.00907716	0.00343141	0.00668693	1	0	2.90278	0.228041	0.309554	0.0573534	0.207814	2.90278	-4.38517	-3.23046	-17.4358	-4.81199	100	100	100	100	100	0
Gm16487	predicted gene 16487	ENSMUSG00000078251	113358803	113362840	1	11	0.000713097	0	0.00100735	0.00173913	0.00206996	0.00268686	0	0	0	0	0	0	0	0.00439239	0	0	0	0	0	0.000713097	0.00206996	0	0	0	0	12	0	2.90278	0	0	0	0	2.90278	0	0	0	0	100	100	100	100	100	0
Jph4	junctophilin 4	ENSMUSG00000022208	55344283	55354392	-1	14	0.000237699	0.000218245	0.00251838	0.00115942	0.000689988	0.00024426	0.00255964	0.00104123	0.000888099	0.0014892	0	0.00075643	0.00332889	0.000732064	0.00171571	0.00121581	0.000533618	0.000927644	0.000907872	0.000237699	0.000689988	0.00104123	0.00075643	0.00171571	0.000927644	1	0	2.90278	0.912164	0.743807	0.228286	0.138543	2.90278	-1.09629	-1.34443	-4.38047	-7.21798	100	100	100	100	100	0
Sbp	spermine binding protein	ENSMUSG00000024128	24160646	24164581	1	17	0.000237699	0	0.00201471	0.000869565	0.000689988	0	0	0	0.000888099	0	0.000588998	0	0.000665779	0	0	0	0	0	0	0.000237699	0.000689988	0	0	0	0	11	0	2.90278	0	0	0	0	2.90278	0	0	0	0	100	100	100	100	100	0
Sphkap	SPHK1 interactor, AKAP domain containing	ENSMUSG00000026163	83231860	83385921	-1	1	0.000237699	0.000218245	0.00100735	0.000289855	0.000689988	0.00195408	0.000511928	0.00104123	0	0	0.00176699	0.00075643	0.00932091	0.00585652	0.00514712	0.0237082	0.0448239	0.028757	0.00102429	0.000237699	0.000689988	0.000511928	0.00075643	0.00585652	0.028757	2	0	2.90278	0.912164	0.0239938	0.464321	0.0405871	2.90278	-1.09629	-41.6775	-2.15368	-24.6384	100	100	100	100	100	0
Tnfsf8	tumor necrosis factor (ligand) superfamily, member 8	ENSMUSG00000028362	63749545	63779584	-1	4	0.000237699	0.000218245	0.00302206	0.00202899	0.000689988	0.00024426	0.0117743	0.00416493	0.0079929	0.00670141	0.00824597	0.00529501	0.00998668	0.00292826	0.0210174	0.0261398	0.0186766	0.0148423	0.00599821	0.000237699	0.000689988	0.0079929	0.00670141	0.00998668	0.0186766	0	1	2.90278	0.102962	0.0369439	0.0297388	0.0238016	2.90278	-9.71236	-27.068	-33.6261	-42.014	41.5	0	0	0	0	0
Gdf3	growth differentiation factor 3	ENSMUSG00000030117	122582362	122587046	-1	6	0.000237699	0	0.000503677	0.00202899	0.000689988	0.00024426	0.0102386	0.0104123	0.0222025	0.00670141	0.0123689	0.0113464	0.00932091	0.000732064	0.00729176	0.0103343	0.00747065	0.00371058	0.00699659	0.000237699	0.000689988	0.0104123	0.0113464	0.00729176	0.00747065	1	0	2.90278	0.060811	0.0923599	0.0228286	0.0325983	2.90278	-16.4444	-10.8272	-43.8047	-30.6764	100	100	100	100	100	0
Crabp1	cellular retinoic acid binding protein I	ENSMUSG00000032291	54672032	54680394	1	9	0.000237699	0.00109123	0	0.00115942	0.000689988	0.00048852	0.00153578	0.0031237	0.0053286	0.000744602	0.00235599	0.00378215	0.00332889	0.00146413	0.00171571	0	0.00160085	0	0.00131177	0.000237699	0.000689988	0.0031237	0.00235599	0.00171571	0	3	0	2.90278	0.292866	0	0.0760954	0.138543	2.90278	-3.41454	0	-13.1414	-7.21798	100	100	100	100	100	0
Sox15	SRY (sex determining region Y)-box 15	ENSMUSG00000041287	69546140	69547553	1	11	0.000237699	0.000218245	0.00201471	0.00318841	0.000689988	0.00024426	0.00153578	0	0.0035524	0.0022338	0.00294499	0.00075643	0.00133156	0.000732064	0.000857854	0.00121581	0.00106724	0.00185529	0.00114152	0.000237699	0.000689988	0.00153578	0.0022338	0.000857854	0.00121581	1	0	2.90278	0.308885	0.567515	0.154774	0.277086	2.90278	-3.23745	-1.76207	-6.46104	-3.60899	100	100	100	100	100	0
Zfp683	zinc finger protein 683	ENSMUSG00000049410	133781149	133786307	1	4	0.000237699	0.000218245	0.000503677	0.00405797	0.000689988	0.00048852	0.00102386	0	0.000888099	0.0014892	0	0.00226929	0.00133156	0	0.000428927	0.00243161	0.000533618	0.00278293	0.000611803	0.000237699	0.000689988	0.000888099	0.0014892	0.000428927	0.00243161	3	0	2.90278	0.463327	0.283758	0.267649	0.554172	2.90278	-2.1583	-3.52413	-3.73623	-1.8045	100	100	100	100	100	0
Gm9888	predicted gene 9888	ENSMUSG00000052724	114609168	114611325	1	9	0.000237699	0.000872981	0	0.000289855	0.000689988	0.00097704	0.00102386	0.00104123	0.0026643	0.00446761	0.00176699	0.00226929	0.00332889	0.00146413	0.00386034	0.00303951	0.00106724	0.00371058	0.00126568	0.000237699	0.000689988	0.00104123	0.00226929	0.00332889	0.00303951	1	0	2.90278	0.304055	0.227006	0.228286	0.0714048	2.90278	-3.28888	-4.40517	-4.38047	-14.0047	100	100	100	100	100	0
Duox2	dual oxidase 2	ENSMUSG00000068452	122109728	122128930	-1	2	0.000237699	0.000436491	0	0.00202899	0.000689988	0	0.00102386	0.00104123	0.000888099	0.000744602	0	0	0	0.00219619	0.00128678	0.00121581	0	0.00278293	0.000717295	0.000237699	0.000689988	0.00102386	0	0.00128678	0.00121581	6	0	2.90278	0	0.567515	0.232161	0.184724	2.90278	0	-1.76207	-4.30736	-5.41349	100	100	100	100	100	0
2410004P03Rik	RIKEN cDNA 2410004P03 gene	ENSMUSG00000071398	17053320	17061728	-1	12	0.000237699	0.000218245	0.000503677	0.00057971	0.000689988	0.0012213	0.00409542	0.00832986	0.0035524	0.0014892	0.00294499	0.00226929	0.00199734	0	0.00171571	0.000607903	0.00213447	0.00185529	0.00160246	0.000237699	0.000689988	0.00409542	0.00226929	0.00171571	0.00185529	1	0	2.90278	0.304055	0.371904	0.0580402	0.138543	2.90278	-3.28888	-2.68887	-17.2294	-7.21798	100	100	100	100	100	0
Apol7e	apolipoprotein L 7e	ENSMUSG00000071716	77583057	77603485	1	15	0.000237699	0.000218245	0.00100735	0.0026087	0.000689988	0.00024426	0.00204771	0.00104123	0.0017762	0.000744602	0	0.00151286	0.00399467	0	0.000857854	0.00668693	0.00213447	0.0157699	0.00102429	0.000237699	0.000689988	0.0017762	0.000744602	0.000857854	0.00668693	2	0	2.90278	0.926654	0.103185	0.133825	0.277086	2.90278	-1.07915	-9.69137	-7.47247	-3.60899	100	100	100	100	100	0
Gm10961	predicted gene 10961	ENSMUSG00000078604	107538638	107540406	1	3	0.000237699	0	0.000503677	0.00057971	0.000689988	0.00097704	0	0	0.0017762	0	0	0	0	0	0.000857854	0	0	0.000927644	0	0.000237699	0.000689988	0	0	0	0	10	0	2.90278	0	0	0	0	2.90278	0	0	0	0	100	100	100	100	100	0
Gm17382	predicted gene, 17382	ENSMUSG00000078838	27079245	27105176	-1	17	0.000237699	0.000436491	0	0.00144928	0.000689988	0.00048852	0.000511928	0	0	0.000744602	0.000588998	0	0.000665779	0	0	0	0	0	0.00011885	0.000237699	0.000689988	0	0.000588998	0	0	9	0	2.90278	1.17146	0	0	0	2.90278	1.17146	0	0	0	100	100	100	100	100	0
Gm11110	predicted gene 11110	ENSMUSG00000079414	57398370	57412942	-1	17	0.00190159	0.000872981	0.00352574	0.00811594	0.00551991	0.0024426	0.00614314	0.0093711	0.00976909	0.00744602	0.011191	0.00832073	0.00865513	0.00366032	0.011581	0.0139818	0.00853789	0.0120594	0.00821833	0.00190159	0.00551991	0.0093711	0.00832073	0.00865513	0.0120594	0	1	2.90278	0.663392	0.457728	0.202921	0.219707	2.90278	-1.5074	-2.18471	-4.92802	-4.55151	22.5	0	3.4	0	0	0
Gm15354	predicted gene 15354	ENSMUSG00000086156	66837275	66840187	-1	8	0.000237699	0.000218245	0.00100735	0.00231884	0.000689988	0	0	0	0	0.000744602	0.000588998	0	0.000665779	0.000732064	0	0.000607903	0.000533618	0	0.000385659	0.000237699	0.000689988	0	0.000588998	0.000665779	0.000533618	7	0	2.90278	1.17146	1.29304	0	0.357024	2.90278	1.17146	1.29304	0	-2.80093	100	100	100	100	100	0
Gm14486	predicted gene 14486	ENSMUSG00000087268	30548480	30568023	-1	2	0.000237699	0.00109123	0	0.00173913	0.000689988	0.00048852	0	0.00208247	0.000888099	0	0	0.00226929	0.000665779	0.000732064	0.000428927	0.00182371	0.00106724	0.000927644	0.000711026	0.000237699	0.000689988	0.000888099	0	0.000665779	0.00106724	4	0	2.90278	0	0.646519	0.267649	0.357024	2.90278	0	-1.54674	-3.73623	-2.80093	100	100	100	100	100	0
Gm16311	predicted gene 16311	ENSMUSG00000089771	6332725	6339394	-1	15	0.000237699	0.000218245	0.00201471	0.000869565	0.000689988	0	0	0.00208247	0.000888099	0	0.000588998	0.00075643	0.000665779	0.00292826	0	0.000607903	0.00106724	0.000927644	0.000677884	0.000237699	0.000689988	0.000888099	0.000588998	0.000665779	0.000927644	4	0	2.90278	1.17146	0.743807	0.267649	0.357024	2.90278	1.17146	-1.34443	-3.73623	-2.80093	100	100	100	100	100	0
E030018B13Rik	RIKEN cDNA E030018B13 gene	ENSMUSG00000095061	63566605	63570287	1	7	0.000237699	0.00436491	0	0.00057971	0.000689988	0.00097704	0	0.00208247	0	0	0.00235599	0.00302572	0.00466045	0	0.000857854	0.00729483	0.000533618	0.0565863	0.000773921	0.000237699	0.000689988	0	0.00235599	0.000857854	0.00729483	5	0	2.90278	0.292866	0.0945859	0	0.277086	2.90278	-3.41454	-10.5724	0	-3.60899	100	100	100	100	100	0
Gm26879	predicted gene, 26879	ENSMUSG00000097089	191776655	191783928	1	1	0.000237699	0	0.00151103	0.000289855	0.000689988	0.00097704	0.000511928	0	0.0017762	0	0	0.00075643	0	0.00219619	0.00128678	0	0.00160085	0.000927644	0.000600958	0.000237699	0.000689988	0.000511928	0	0.00128678	0.000927644	6	0	2.90278	0	0.743807	0.464321	0.184724	2.90278	0	-1.34443	-2.15368	-5.41349	100	100	100	100	100	0
4932441J04Rik	RIKEN cDNA 4932441J04 gene	ENSMUSG00000097216	57727424	57877543	-1	5	0.000237699	0.00109123	0	0.00057971	0.000689988	0.00073278	0.00153578	0.00208247	0.000888099	0.000744602	0.001178	0.00226929	0.00199734	0	0.00128678	0.00243161	0.00160085	0.00185529	0.00113461	0.000237699	0.000689988	0.00153578	0.001178	0.00128678	0.00185529	2	0	2.90278	0.585731	0.371904	0.154774	0.184724	2.90278	-1.70727	-2.68887	-6.46104	-5.41349	100	100	100	100	100	0
Gm10544	predicted gene 10544	ENSMUSG00000097430	37292907	37311575	-1	18	0.000237699	0.000218245	0.000503677	0.00173913	0.000689988	0.00048852	0.00153578	0.00208247	0.0026643	0.0014892	0.00176699	0.00075643	0.00133156	0.000732064	0.0047182	0.00243161	0.00320171	0.00556586	0.00151249	0.000237699	0.000689988	0.00208247	0.0014892	0.00133156	0.00320171	0	1	2.90278	0.463327	0.215506	0.114143	0.178512	2.90278	-2.1583	-4.64023	-8.76093	-5.60186	17.6	7.1	0	2.7	3.4	0
A430010J10Rik	RIKEN cDNA A430010J10 gene	ENSMUSG00000097603	67092657	67145410	1	6	0.000237699	0.000654736	0	0.000869565	0.000689988	0.00024426	0	0	0.000888099	0	0.000588998	0	0.000665779	0.000732064	0	0.00425532	0.00106724	0.00185529	0.000621867	0.000237699	0.000689988	0	0	0.000665779	0.00185529	6	0	2.90278	0	0.371904	0	0.357024	2.90278	0	-2.68887	0	-2.80093	100	100	100	100	100	0
Gm5493	predicted gene 5493	ENSMUSG00000098164	22958918	22970482	1	17	0.000237699	0.000436491	0	0.00144928	0.000689988	0.00024426	0.00255964	0	0.000888099	0	0.00294499	0.00302572	0.000665779	0	0.00128678	0	0.000533618	0.000927644	0.000599698	0.000237699	0.000689988	0.000888099	0.00294499	0.000665779	0.000533618	5	0	2.90278	0.234292	1.29304	0.267649	0.357024	2.90278	-4.26817	1.29304	-3.73623	-2.80093	100	100	100	100	100	0
Gm29266	predicted gene 29266	ENSMUSG00000101797	60722657	60836480	1	14	0.000237699	0.000218245	0.000503677	0	0.000689988	0.00195408	0	0	0	0	0	0	0.00133156	0.00732064	0.000857854	0	0.00213447	0.000927644	0.000227972	0.000237699	0.000689988	0	0	0.00133156	0.000927644	8	0	2.90278	0	0.743807	0	0.178512	2.90278	0	-1.34443	0	-5.60186	100	100	100	100	100	0
Gm44082	predicted gene, 36355	ENSMUSG00000107704	115506092	115513861	-1	6	0.000237699	0.000654736	0	0.000869565	0.000689988	0.00048852	0	0	0	0	0	0.00075643	0	0	0	0.000607903	0	0.00185529	0	0.000237699	0.000689988	0	0	0	0.000607903	10	0	2.90278	0	1.13503	0	0	2.90278	0	1.13503	0	0	100	100	100	100	100	0
Aire	autoimmune regulator (autoimmune polyendocrinopathy candidiasis ectodermal dystrophy)	ENSMUSG00000000731	77865856	77879444	-1	10	0.000475398	0.000218245	0.000503677	0.00753623	0.00137998	0.00048852	0	0.00104123	0.000888099	0.0014892	0.000588998	0.00302572	0.00133156	0.00146413	0	0.000607903	0	0.000927644	0.000748001	0.000475398	0.00137998	0.000888099	0.0014892	0.00133156	0.000607903	3	0	2.90278	0.926654	2.27006	0.535298	0.357024	2.90278	-1.07915	2.27006	-1.86812	-2.80093	100	100	100	100	100	0
Frmd5	FERM domain containing 5	ENSMUSG00000027238	121376010	121637568	-1	2	0.000475398	0.000218245	0.000503677	0.00173913	0.00137998	0.00097704	0.00460735	0	0.0044405	0.000744602	0.00883496	0.00378215	0.00399467	0.00219619	0.00557605	0.00121581	0.011206	0.00278293	0.00196766	0.000475398	0.00137998	0.0044405	0.00378215	0.00399467	0.00278293	1	0	2.90278	0.364866	0.495872	0.10706	0.119008	2.90278	-2.74073	-2.01665	-9.34059	-8.4028	100	100	100	100	100	0
Gm867	predicted gene 867	ENSMUSG00000050157	75773557	75776506	-1	10	0.000950796	0.00261894	0.000503677	0.00463768	0.00275995	0.0024426	0.0138221	0.00832986	0.0204263	0.00744602	0.00706797	0.01059	0.00732357	0.00439239	0.00943639	0.00486322	0.00747065	0.0157699	0.00719577	0.000950796	0.00275995	0.0138221	0.00744602	0.00732357	0.00747065	0	1	2.90278	0.370662	0.369439	0.0687884	0.129827	2.90278	-2.69788	-2.7068	-14.5373	-7.70256	37.8	0	0	0	3.5	0
Gm15821	predicted gene 15821	ENSMUSG00000081512	34430286	34433433	-1	17	0.000475398	0.000872981	0	0.00202899	0.00137998	0.00024426	0.00460735	0.00520616	0.000888099	0	0.00471198	0.00075643	0.00798935	0.00292826	0.00514712	0.00547112	0.00373533	0.00742115	0.00247862	0.000475398	0.00137998	0.00460735	0.00075643	0.00514712	0.00547112	2	0	2.90278	1.82433	0.252229	0.103183	0.0923619	2.90278	1.82433	-3.96465	-9.69156	-10.827	100	100	100	100	100	0
Gm11476	predicted gene 11476	ENSMUSG00000085596	167395234	167449765	1	2	0.000475398	0.000436491	0.00100735	0.00202899	0.00137998	0	0.0092147	0.00728863	0.0142096	0.0119136	0.00588998	0.00907716	0.00199734	0.000732064	0.00128678	0.00121581	0.00106724	0.000927644	0.00133338	0.000475398	0.00137998	0.0092147	0.00907716	0.00128678	0.00106724	1	0	2.90278	0.152027	1.29304	0.0515913	0.369448	2.90278	-6.57776	1.29304	-19.3831	-2.70674	100	100	100	100	100	0
4930578M01Rik	RIKEN cDNA 4930578M01 gene	ENSMUSG00000097587	98881229	98894327	1	15	0.000950796	0.000654736	0.00402941	0.00318841	0.00275995	0.00195408	0.00153578	0.00208247	0	0	0.00588998	0.00075643	0.00133156	0.00146413	0.00128678	0.00182371	0.00160085	0.000927644	0.00149996	0.000950796	0.00275995	0.00153578	0.00075643	0.00133156	0.00160085	2	0	2.90278	3.64866	1.72405	0.619095	0.714048	2.90278	3.64866	1.72405	-1.61526	-1.40047	100	100	100	100	100	0
Gm42726	predicted gene 42726	ENSMUSG00000107102	65745059	65748783	-1	5	0.000475398	0.000436491	0.00402941	0.00231884	0.00137998	0.0012213	0.000511928	0.00208247	0.0026643	0.0022338	0.001178	0.00226929	0	0	0.000428927	0.000607903	0.000533618	0.00463822	0.00119965	0.000475398	0.00137998	0.00208247	0.0022338	0	0.000607903	2	0	2.90278	0.617769	2.27006	0.228286	0	2.90278	-1.61873	2.27006	-4.38047	0	100	100	100	100	100	0
RP24-354I16.2	predicted gene, 31597	ENSMUSG00000109602	45391473	45399681	1	7	0.000475398	0.00109123	0	0.00231884	0.00137998	0.00048852	0.00819085	0.0062474	0.0071048	0.00446761	0.00942396	0.0075643	0.00599201	0.000732064	0.00214463	0.00121581	0.000533618	0.00463822	0.00223174	0.000475398	0.00137998	0.0071048	0.0075643	0.00214463	0.00121581	1	0	2.90278	0.182433	1.13503	0.0669123	0.221669	2.90278	-5.48147	1.13503	-14.9449	-4.51124	100	100	100	100	100	0
RP23-145I16.5	predicted gene 45889	ENSMUSG00000109936	141836947	141844155	1	7	0.000475398	0.00152772	0	0.00173913	0.00137998	0.00048852	0.00102386	0.00208247	0.0026643	0.0014892	0.000588998	0.00226929	0.00133156	0.00219619	0.00171571	0.00243161	0.00160085	0.000927644	0.00150846	0.000475398	0.00137998	0.00208247	0.0014892	0.00171571	0.00160085	1	0	2.90278	0.926654	0.862025	0.228286	0.277086	2.90278	-1.07915	-1.16006	-4.38047	-3.60899	100	100	100	100	100	0
RP24-502E20.6	predicted gene 45442	ENSMUSG00000110208	45571639	45573598	-1	7	0.000475398	0	0.000503677	0.000869565	0.00137998	0.00195408	0.00204771	0.00520616	0.0035524	0.00670141	0.00294499	0.00075643	0.00466045	0.00146413	0.00214463	0.00182371	0.00160085	0	0.00171228	0.000475398	0.00137998	0.0035524	0.00294499	0.00214463	0.00160085	2	0	2.90278	0.468585	0.862025	0.133825	0.221669	2.90278	-2.13409	-1.16006	-7.47247	-4.51124	100	100	100	100	100	0
RP24-94F12.4	predicted gene, 39271	ENSMUSG00000110716	123500774	123502162	-1	8	0.000475398	0.00152772	0	0.00173913	0.00137998	0.00073278	0.000511928	0	0	0	0.000588998	0.00075643	0	0	0.000857854	0	0.000533618	0.000927644	0.000522773	0.000475398	0.00137998	0	0.000588998	0	0.000533618	7	0	2.90278	2.34292	2.58608	0	0	2.90278	2.34292	2.58608	0	0	100	100	100	100	100	0
Serpina10	serine (or cysteine) peptidase inhibitor, clade A (alpha-1 antiproteinase, antitrypsin), member 10	ENSMUSG00000061947	103581045	103597703	-1	12	0.00784407	0.0117852	0.0256875	0.0495652	0.0206996	0.0341964	0.172008	0.105165	0.225577	0.137751	1.724	0.442511	0.52996	0.153001	0.721026	0.822492	0.755603	1.08256	0.162505	0.0117852	0.0341964	0.172008	0.442511	0.52996	0.822492	0	1	2.90163	0.077278	0.0415765	0.0685158	0.022238	2.90163	-12.9403	-24.052	-14.5952	-44.9681	28.8	0	0	3	4.1	0
Spidr	scaffolding protein involved in DNA repair	ENSMUSG00000041974	15707088	15964715	-1	16	0.116473	0.154081	0.451798	0.237101	0.520941	0.446751	0.230368	0.14369	0.194494	0.200298	0.273884	0.239032	0.171105	0.387262	0.20374	0.14772	0.153682	0.125232	0.202019	0.154081	0.446751	0.194494	0.239032	0.20374	0.14772	0	1	2.89945	1.869	3.0243	0.792217	0.756263	2.89945	1.869	3.0243	-1.26228	-1.32229	29.9	16.8	9.7	11.3	7.1	0
Calhm2	calcium homeostasis modulator family member 2	ENSMUSG00000033033	47093792	47126733	-1	19	0.0144996	0.0135312	0.0196434	0.042029	0.0379494	0.0481192	0.0947067	0.0916285	0.110124	0.0573343	0.0954176	0.0983359	0.0972037	0.0607613	0.118384	0.154407	0.129136	0.132653	0.0931676	0.0144996	0.042029	0.0947067	0.0954176	0.0972037	0.132653	0	1	2.89862	0.440474	0.316834	0.153101	0.149168	2.89862	-2.27028	-3.15623	-6.53165	-6.70387	15.8	0	0	3.2	3.1	0
Sh3rf3	SH3 domain containing ring finger 3	ENSMUSG00000037990	58649181	58974738	1	10	0.0011885	0.00130947	0.00251838	0.00463768	0.00379494	0.0024426	0.00716699	0.00728863	0.0106572	0.00595681	0.00706797	0.00832073	0.00665779	0.00878477	0.00857854	0.00911854	0.0090715	0.00556586	0.00686288	0.00130947	0.00379494	0.00728863	0.00706797	0.00857854	0.0090715	0	1	2.89807	0.53692	0.418336	0.17966	0.152645	2.89807	-1.86247	-2.39042	-5.56608	-6.55114	9.6	4	3.7	0	0	0
Gm14122	predicted gene 14122	ENSMUSG00000083964	150240176	150241319	-1	2	0.000950796	0.00130947	0.00755515	0.00695652	0.00379494	0.00268686	0.0092147	0.00832986	0.0035524	0.0022338	0.00471198	0.00302572	0.00266312	0.00146413	0.0047182	0.00364742	0.00640342	0.00649351	0.00372118	0.00130947	0.00379494	0.00832986	0.00302572	0.00266312	0.00640342	0	1	2.89807	1.25423	0.592642	0.157202	0.491707	2.89807	1.25423	-1.68736	-6.36124	-2.03373	32.4	53.5	19.6	0	7.1	0
2810468N07Rik	cytoplasmic endogenous regulator of oxidative phosphorylation 1	ENSMUSG00000091475	25789332	25794017	1	17	0.000950796	0.00130947	0.00151103	0.00550725	0.00379494	0.00219834	0.00767892	0.00832986	0.0062167	0.00446761	0.00706797	0.00453858	0.0106525	0.00146413	0.00900746	0.0103343	0.00640342	0.00927644	0.00586197	0.00130947	0.00379494	0.00767892	0.00453858	0.00900746	0.00927644	0	1	2.89807	0.836151	0.409094	0.170528	0.145376	2.89807	-1.19596	-2.44443	-5.86413	-6.8787	9.6	14.9	3.9	0	0	0
Cdh6	cadherin 6	ENSMUSG00000039385	13028787	13173761	-1	15	0.0166389	0.021388	0.0715221	0.0675362	0.061754	0.0525159	0.102898	0.0416493	0.0772647	0.0699926	0.107787	0.139939	0.0952064	0.128843	0.351291	0.257751	0.147812	0.0500928	0.0743934	0.021388	0.061754	0.0772647	0.107787	0.128843	0.147812	0	1	2.88731	0.572928	0.417787	0.276815	0.166	2.88731	-1.74542	-2.39357	-3.61252	-6.02408	52.7	0	2.8	3.2	3.3	0
Rab39	RAB39, member RAS oncogene family	ENSMUSG00000055069	53595410	53617532	-1	9	0.0011885	0.00218245	0.00201471	0.0057971	0.0058649	0.00390816	0.00460735	0.00520616	0.0017762	0.00297841	0.00647897	0.00453858	0.00599201	0.00951684	0.00857854	0.00851064	0.0122732	0.00834879	0.00550163	0.00201471	0.0057971	0.00460735	0.00453858	0.00857854	0.00851064	0	1	2.87739	1.27729	0.681159	0.437281	0.234854	2.87739	1.27729	-1.46809	-2.28686	-4.25796	28.2	57.1	0	8.3	0	0
Cfap57	cilia and flagella associated protein 57	ENSMUSG00000028730	118411748	118477974	-1	4	0.0011885	0	0.000503677	0.00144928	0.00275995	0.00073278	0.00153578	0.00104123	0.0026643	0.0014892	0.001178	0.00151286	0.00133156	0	0.000857854	0.00182371	0.00160085	0.00278293	0.00139042	0.000503677	0.00144928	0.00153578	0.0014892	0.000857854	0.00182371	2	0	2.87739	0.973188	0.794686	0.327961	0.587136	2.87739	-1.02755	-1.25836	-3.04915	-1.70318	100	100	100	100	100	0
Kcnd3os	potassium voltage-gated channel, Shal-related family, member 3, opposite strand	ENSMUSG00000074346	105348911	105360271	-1	3	0.000713097	0.000218245	0.000503677	0.00144928	0.00206996	0.00073278	0.00102386	0.00104123	0.0017762	0.000744602	0.000588998	0.00378215	0	0.00219619	0.00257356	0.00182371	0.00160085	0.00185529	0.00124525	0.000503677	0.00144928	0.00104123	0.000744602	0.00219619	0.00182371	1	0	2.87739	1.94638	0.794686	0.483731	0.229341	2.87739	1.94638	-1.25836	-2.06726	-4.36032	100	100	100	100	100	0
Ighv1-26	immunoglobulin heavy variable 1-26	ENSMUSG00000094546	114751992	114752425	-1	12	0.00213929	0.00109123	0.00151103	0.00434783	0.00137998	0.00659502	0.00409542	0.0062474	0.000888099	0.000744602	0.00471198	0	0.00133156	0.00219619	0.00986532	0.00972644	0.00426894	0.0194805	0.00314581	0.00151103	0.00434783	0.00409542	0.000744602	0.00219619	0.00972644	1	0	2.87739	5.83913	0.447011	0.368956	0.688023	2.87739	5.83913	-2.23708	-2.71035	-1.45344	100	100	100	100	100	0
Emx1	empty spiracles homeobox 1	ENSMUSG00000033726	85164420	85181444	1	6	0.265034	0.263422	0.486552	0.73971	0.859725	0.762335	0.306133	0.376926	0.41119	0.317945	0.249735	0.428139	0.460719	0.622255	0.272369	0.246809	0.205977	0.28757	0.347436	0.265034	0.762335	0.376926	0.317945	0.460719	0.246809	0	1	2.87636	2.3977	3.08877	0.703147	0.575263	2.87636	2.3977	3.08877	-1.42218	-1.73834	9.8	22.5	28.8	4	8.6	0
Nt5c3b	5'-nucleotidase, cytosolic IIIB	ENSMUSG00000017176	100313147	100332634	-1	11	0.066318	0.0691838	0.188879	0.231304	0.198027	0.18808	0.163817	0.170762	0.248668	0.139241	0.265638	0.267776	0.26498	0.17716	0.214463	0.22614	0.139808	0.174397	0.188479	0.0691838	0.198027	0.170762	0.265638	0.214463	0.174397	0	1	2.86233	0.745476	1.13549	0.405147	0.32259	2.86233	-1.34143	1.13549	-2.46824	-3.09991	10.1	8.2	53.2	3.6	0	0
Slc5a4a	solute carrier family 5, member 4a	ENSMUSG00000020229	75983285	76025099	1	10	0.00213929	0.00152772	0.00956986	0.00956522	0.00344994	0.0061065	0	0	0	0	0	0	0.00133156	0.00658858	0.00171571	0.00243161	0.00106724	0	0.00142964	0.00213929	0.0061065	0	0	0.00171571	0.00106724	7	0	2.85445	0	5.72179	0	1.24689	2.85445	0	5.72179	0	1.24689	100	100	100	100	100	0
Tcf21	transcription factor 21	ENSMUSG00000045680	22693180	22696073	-1	10	0.145234	0.0993016	0.441725	0.413913	0.354654	0.538593	0.715675	0.872553	1.15631	0.542815	0.519496	0.946293	0.885486	0.485359	1.07103	0.806079	0.494664	0.862709	0.540704	0.145234	0.413913	0.872553	0.542815	0.885486	0.806079	0	1	2.84997	0.762531	0.513489	0.166447	0.164016	2.84997	-1.31142	-1.94746	-6.00791	-6.09696	49.6	3.6	3	2.4	3.4	0
Ntf5	neurotrophin 5	ENSMUSG00000074121	45063119	45066603	1	7	0.00404088	0.00458315	0.0166213	0.0130435	0.0113848	0.0136786	0.0235487	0.0239484	0.0328597	0.022338	0.0241489	0.0385779	0.0379494	0.0131772	0.0188728	0.0358663	0.0314835	0.0473098	0.0229434	0.00458315	0.0130435	0.0239484	0.0241489	0.0188728	0.0358663	0	1	2.84596	0.540127	0.36367	0.191376	0.242845	2.84596	-1.85142	-2.74975	-5.2253	-4.11786	30.3	0	0	0	0	0
Gm10037	predicted gene 10037	ENSMUSG00000058246	67979225	67992154	1	13	0.00142619	0.00218245	0.00554045	0.00608696	0.00620989	0.00806058	0.00460735	0.0062474	0.0071048	0.00372301	0.00588998	0.0121029	0.00665779	0	0.00557605	0.00364742	0.00266809	0.0120594	0.00573301	0.00218245	0.00620989	0.0062474	0.00588998	0.00557605	0.00364742	1	0	2.84537	1.05432	1.70255	0.349338	0.391398	2.84537	1.05432	1.70255	-2.86256	-2.55495	100	100	100	100	100	0
Gpr85	G protein-coupled receptor 85	ENSMUSG00000048216	13834457	13839941	-1	6	0.0106965	0.0109123	0.031228	0.0307246	0.0310495	0.0359062	0.0245725	0.0124948	0.0204263	0.018615	0.0347509	0.0234493	0.0226365	0.0380673	0.0214463	0.0231003	0.0330843	0.0398887	0.0240109	0.0109123	0.0310495	0.0204263	0.0234493	0.0226365	0.0330843	0	1	2.84537	1.32411	0.938495	0.534227	0.482065	2.84537	1.32411	-1.06554	-1.87187	-2.07441	38.9	52	11.9	5.1	3.2	0
Cryga	crystallin, gamma A	ENSMUSG00000044429	65139548	65142532	-1	1	0.000713097	0.000872981	0	0.00202899	0.00275995	0.0012213	0.00460735	0.0093711	0.0106572	0.0014892	0.00176699	0.00302572	0.00133156	0	0.000857854	0.000607903	0	0	0.00127643	0.000713097	0.00202899	0.0093711	0.00176699	0.000857854	0	4	0	2.84531	1.14827	0	0.0760954	0.831257	2.84531	1.14827	0	-13.1414	-1.203	100	100	100	100	100	0
Gm20617	predicted gene 20617	ENSMUSG00000093658	6456189	6484487	-1	6	0.000713097	0	0.00100735	0.00202899	0.00241496	0.0012213	0	0	0	0.000744602	0	0	0	0.00146413	0	0	0	0	0	0.000713097	0.00202899	0	0	0	0	11	0	2.84531	0	0	0	0	2.84531	0	0	0	0	100	100	100	100	100	0
Ighv1-7	immunoglobulin heavy variable V1-7	ENSMUSG00000095200	114502115	114502585	-1	12	0.000713097	0.000654736	0.00554045	0.00202899	0.000344994	0.0024426	0.00102386	0.00104123	0.0017762	0.000744602	0	0	0.00332889	0.00146413	0.00428927	0.00243161	0.00106724	0.000927644	0.00105423	0.000713097	0.00202899	0.00104123	0	0.00332889	0.00106724	2	0	2.84531	0	1.90116	0.684859	0.214214	2.84531	0	1.90116	-1.46016	-4.66822	100	100	100	100	100	0
Iqgap3	IQ motif containing GTPase activating protein 3	ENSMUSG00000028068	87989278	88028355	1	3	0.00285239	0.0048014	0.00352574	0.0298551	0.00413993	0.0100147	0.614825	0.550812	0.664298	0.612063	0.676169	0.561271	0.0199734	0.0161054	0.0137257	0.0334347	0.0229456	0.0120594	0.0214595	0.00352574	0.0100147	0.614825	0.612063	0.0161054	0.0229456	0	1	2.84044	0.0163621	0.436453	0.00573453	0.218916	2.84044	-61.1167	-2.2912	-174.382	-4.56796	18.1	0	5.8	2.5	3.6	0
Mex3b	mex3 RNA binding family member B	ENSMUSG00000057706	82516541	82520723	1	7	0.014975	0.00763859	0.0433162	0.0524638	0.0344994	0.0425012	0.0573359	0.0322782	0.0426288	0.0439315	0.0671457	0.0658094	0.0672437	0.0651537	0.118813	0.114894	0.0901814	0.0556586	0.0540612	0.014975	0.0425012	0.0426288	0.0658094	0.0672437	0.0901814	0	1	2.83814	0.645823	0.471286	0.35129	0.222698	2.83814	-1.54841	-2.12186	-2.84665	-4.49038	51.2	3.1	3.3	9.2	3	0
Adat3	predicted gene, 49322	ENSMUSG00000035370	80441855	80451618	1	10	0.00784407	0.00960279	0.0151103	0.0272464	0.0272545	0.0229604	0.0465854	0.0395668	0.0719361	0.0297841	0.0471198	0.0393343	0.0359521	0.033675	0.035172	0.0334347	0.036286	0.0352505	0.0344235	0.00960279	0.0272464	0.0465854	0.0393343	0.035172	0.0352505	0	1	2.83734	0.692687	0.772937	0.206133	0.273024	2.83734	-1.44365	-1.29377	-4.85124	-3.66268	30.2	0	3.5	0	0	0
Ninl	ninein-like	ENSMUSG00000068115	150776439	150881302	-1	2	0.158545	0.167612	0.502166	0.474493	0.371559	0.482902	0.292823	0.260308	0.283304	0.288905	0.306279	0.338124	0.330226	0.67716	0.329416	0.407903	0.219851	0.246753	0.317847	0.167612	0.474493	0.283304	0.306279	0.330226	0.246753	0	1	2.83089	1.54922	1.92294	0.591635	0.507568	2.83089	1.54922	1.92294	-1.69023	-1.97018	39.2	15.2	17.2	3.1	9.8	0
Cyp2c44	cytochrome P450, family 2, subfamily c, polypeptide 23	ENSMUSG00000025197	43993461	44017647	-1	19	0.198003	0.145788	0.352574	1.08377	0.55958	0.223498	0.185318	0.198875	0.181172	0.305287	0.260926	0.187595	0.0659121	0.0834553	0.0347431	0.0212766	0.0202775	0.0473098	0.186456	0.198003	0.55958	0.185318	0.260926	0.0659121	0.0212766	0	1	2.82612	2.1446	26.3003	1.06845	3.00405	2.82612	2.1446	26.3003	1.06845	3.00405	16.2	19.5	10.5	55.5	29.3	0
Gal3st1	galactose-3-O-sulfotransferase 1	ENSMUSG00000049721	3933636	3949326	1	11	0.164725	0.14928	0.311272	0.465217	0.385703	0.468979	0.176615	0.215535	0.20071	0.18615	0.208505	0.191377	0.237683	0.374085	0.156129	0.201216	0.192636	0.179963	0.200963	0.164725	0.465217	0.20071	0.191377	0.237683	0.192636	0	1	2.8242	2.4309	2.41501	0.820712	0.693047	2.8242	2.4309	2.41501	-1.21845	-1.4429	10.6	16.6	10.6	6.8	14.7	0
Frs3	fibroblast growth factor receptor substrate 3	ENSMUSG00000023266	47999955	48015211	1	17	0.0361303	0.0305543	0.0710184	0.163478	0.0969434	0.101856	0.0972663	0.153061	0.153641	0.102755	0.0789257	0.096823	0.108522	0.128111	0.0797804	0.0693009	0.0597652	0.0992579	0.0971048	0.0361303	0.101856	0.153061	0.096823	0.108522	0.0693009	0	1	2.81914	1.05199	1.46977	0.236051	0.33293	2.81914	1.05199	1.46977	-4.23637	-3.00363	21.7	51.6	38.6	0	0	0
Id3	inhibitor of DNA binding 3	ENSMUSG00000007872	135870808	135873066	1	4	0.708581	1.5502	2.81505	0.945797	4.36383	5.19321	2.7337	3.0758	4.4778	2.77885	1.97196	4.06732	5.42743	2.77745	4.07094	3.2614	3.44824	5.4462	3.1686	1.5502	4.36383	3.0758	2.77885	4.07094	3.44824	0	1	2.81502	1.57037	1.26552	0.503998	0.380795	2.81502	1.57037	1.26552	-1.98414	-2.62608	42.3	51.4	58.4	0	2.5	0
D430019H16Rik	RIKEN cDNA D430019H16 gene	ENSMUSG00000094910	105420115	105459354	1	12	0.014975	0.0126582	0.048353	0.107826	0.0420893	0.0307767	0.0619433	0.0572678	0.0541741	0.0558451	0.0459418	0.0484115	0.0439414	0.0688141	0.0977953	0.0972644	0.0506937	0.0398887	0.0495526	0.014975	0.0420893	0.0572678	0.0484115	0.0688141	0.0506937	0	1	2.81063	0.869407	0.830267	0.261491	0.217616	2.81063	-1.15021	-1.20443	-3.82422	-4.59525	38.1	6.5	12.8	3.7	4.7	0
Gm26770	predicted gene, 26770	ENSMUSG00000097253	128332967	128335800	1	6	0.00166389	0.00196421	0.00755515	0.00550725	0.00689988	0.0048852	0.00716699	0.0187422	0.0248668	0.00744602	0.00824597	0.00529501	0.0159787	0.00585652	0.0102942	0.00851064	0.0117396	0.0120594	0.00750058	0.00196421	0.00550725	0.0187422	0.00744602	0.0102942	0.0117396	0	1	2.8038	0.739623	0.469117	0.104801	0.190806	2.8038	-1.35204	-2.13166	-9.54186	-5.24091	37.7	6.3	4.4	4.3	0	0
Purg	purine-rich element binding protein G	ENSMUSG00000049184	33876353	33907495	1	8	0.0216306	0.0220428	0.0820993	0.0744928	0.0545091	0.0617978	0.0885635	0.113494	0.098579	0.0588235	0.0765697	0.0983359	0.101864	0.0688141	0.0862143	0.0869301	0.0901814	0.12616	0.0841568	0.0220428	0.0617978	0.098579	0.0765697	0.0862143	0.0901814	0	1	2.80354	0.807079	0.68526	0.223605	0.255674	2.80354	-1.23904	-1.4593	-4.47217	-3.91123	30.2	9.4	0	0	0	0
C1qtnf2	C1q and tumor necrosis factor related protein 2	ENSMUSG00000046491	43365103	43382352	1	11	0.00903256	0.01244	0.0216581	0.0553623	0.0348444	0.0288227	0.0609194	0.103082	0.117229	0.0558451	0.0577218	0.070348	0.0346205	0.0234261	0.0253067	0.0395137	0.0416222	0.0361781	0.0378459	0.01244	0.0348444	0.103082	0.0577218	0.0253067	0.0395137	0	1	2.801	0.603662	0.881832	0.12068	0.491569	2.801	-1.65656	-1.134	-8.28635	-2.0343	24	3.2	14.6	0	0	0
Bcl11b	B cell leukemia/lymphoma 11B	ENSMUSG00000048251	107876662	107969861	-1	12	0.0404088	0.0390659	0.110809	0.164638	0.113158	0.0803615	0.0650148	0.0614327	0.0541741	0.0781832	0.0718577	0.0635401	0.0306258	0.0900439	0.0591919	0.0413374	0.0394877	0.0398887	0.0624864	0.0404088	0.113158	0.0614327	0.0718577	0.0591919	0.0398887	0	1	2.80033	1.57475	2.83685	0.657774	0.682675	2.80033	1.57475	2.83685	-1.52028	-1.46483	28	16.6	10.8	8.7	19.4	0
9630001P10Rik	RIKEN cDNA 9630001P10 gene	ENSMUSG00000097825	45796041	45802811	1	5	0.000237699	0.000436491	0.000503677	0.00173913	0.000689988	0.0012213	0	0	0.0017762	0	0.00235599	0	0.00199734	0.00219619	0.00171571	0.00425532	0.00266809	0.00649351	0.0014685	0.000436491	0.0012213	0	0	0.00199734	0.00425532	4	0	2.798	0	0.287005	0	0.218536	2.798	0	-3.48426	0	-4.5759	100	100	100	100	100	0
Gm36995	predicted gene, 36995	ENSMUSG00000103436	7424841	7471620	-1	X	0.000475398	0.000436491	0	0.00115942	0.00137998	0.0012213	0.00409542	0.00728863	0.0124334	0.00297841	0.00412298	0.00453858	0.00865513	0.00585652	0.0064339	0.00790274	0.00480256	0.012987	0.00433078	0.000436491	0.0012213	0.00728863	0.00412298	0.0064339	0.00790274	1	0	2.798	0.296217	0.154541	0.0598865	0.0678423	2.798	-3.3759	-6.47076	-16.6983	-14.7401	100	100	100	100	100	0
5033403H07Rik	RIKEN cDNA 5033403H07 gene	ENSMUSG00000106352	53130354	53151778	-1	5	0.00166389	0.000872981	0.00503677	0.00231884	0.00793487	0.00464094	0	0	0.000888099	0.000744602	0.00235599	0.00075643	0.00133156	0.000732064	0	0	0.000533618	0.00185529	0.00088054	0.00166389	0.00464094	0	0.00075643	0.000732064	0.000533618	4	0	2.7892	6.13532	8.69712	0	2.27288	2.7892	6.13532	8.69712	0	2.27288	100	100	100	100	100	0
Hpgd	hydroxyprostaglandin dehydrogenase 15 (NAD)	ENSMUSG00000031613	56747620	56774078	1	8	0.112194	0.10694	0.386824	0.373913	0.31291	0.287982	0.255964	0.207205	0.30373	0.209233	0.219107	0.354766	0.287617	0.325037	0.274513	0.366565	0.334045	0.346939	0.295856	0.112194	0.31291	0.255964	0.219107	0.287617	0.346939	0	1	2.78901	1.42811	0.901916	0.438319	0.390082	2.78901	1.42811	-1.10875	-2.28144	-2.56356	29	30.6	8.4	3.5	3	0
Kifc5b	kinesin family member C5B	ENSMUSG00000024301	27136065	27151557	1	17	0.00689327	0.00698385	0.0105772	0.0194203	0.0182847	0.0202736	0.0788369	0.0822574	0.098579	0.0498883	0.0877606	0.0779123	0.0153129	0.0183016	0.0102942	0.012766	0.00693703	0.0241187	0.018861	0.00698385	0.0194203	0.0822574	0.0779123	0.0153129	0.012766	0	1	2.78074	0.249258	1.52126	0.0849024	0.456076	2.78074	-4.0119	1.52126	-11.7782	-2.19262	19.3	4	39.7	3.1	3.4	0
Tnfsf15	tumor necrosis factor (ligand) superfamily, member 15	ENSMUSG00000050395	63642840	63663350	-1	4	0.00570478	0.00632911	0.0256875	0.02	0.0134548	0.0175867	0.035835	0.00520616	0.0035524	0.0253165	0.0288609	0.0272315	0.00998668	0.0278184	0.0227331	0.0316109	0.0128068	0.00742115	0.0187934	0.00632911	0.0175867	0.00520616	0.0272315	0.0227331	0.0128068	0	1	2.7787	0.645823	1.37323	1.2157	0.278409	2.7787	-1.54841	1.37323	1.2157	-3.59183	38.8	2.1	54.4	40.9	9.9	0
Fdps	farnesyl diphosphate synthetase	ENSMUSG00000059743	89000895	89009266	-1	3	0.00237699	0.00501964	0.00201471	0.0327536	0.00310495	0.00659502	0.0952186	0.101	0.139432	0.0893522	0.0877606	0.0900151	0.111185	0.0475842	0.0639101	0.0844985	0.0570971	0.0881262	0.0742043	0.00237699	0.00659502	0.101	0.0893522	0.0639101	0.0844985	0	1	2.77452	0.0738092	0.0780489	0.0235347	0.0371927	2.77452	-13.5484	-12.8125	-42.4905	-26.887	10.1	3.4	3.6	0	0	0
Gm9812	predicted gene 9812	ENSMUSG00000046747	55867396	55868365	1	12	0.00237699	0.000872981	0	0.000869565	0.00241496	0.0024426	0.00153578	0.0031237	0.0053286	0.00446761	0.00235599	0.00226929	0.00532623	0.00219619	0.00128678	0.00182371	0.00480256	0.00278293	0.00236649	0.000872981	0.00241496	0.0031237	0.00235599	0.00219619	0.00278293	1	0	2.76634	1.02503	0.867775	0.27947	0.397497	2.76634	1.02503	-1.15237	-3.5782	-2.51574	100	100	100	100	100	0
Gm12407	predicted gene 12407	ENSMUSG00000095298	41791989	41793601	-1	4	0.000713097	0.000872981	0.00302206	0.00695652	0.00241496	0.00146556	0.00102386	0.00104123	0.0035524	0	0.000588998	0.00529501	0.00133156	0.00146413	0.00214463	0.00121581	0.000533618	0.00185529	0.00139784	0.000872981	0.00241496	0.00104123	0.000588998	0.00146413	0.00121581	1	0	2.76634	4.10012	1.9863	0.838411	0.596246	2.76634	4.10012	1.9863	-1.19273	-1.67716	100	100	100	100	100	0
Gm21814	predicted gene, 21814	ENSMUSG00000096299	149467588	149485154	1	6	0	0.000872981	0.00352574	0.0026087	0.00241496	0.00219834	0.00204771	0.0062474	0.0026643	0.00595681	0.00530098	0.00605144	0.00399467	0	0.000857854	0.00121581	0.00160085	0.00556586	0.00251183	0.000872981	0.00241496	0.0026643	0.00595681	0.000857854	0.00160085	2	0	2.76634	0.405411	1.50854	0.327659	1.01763	2.76634	-2.46663	1.50854	-3.05195	1.01763	100	100	100	100	100	0
Ccdc67	deuterosome assembly protein 1	ENSMUSG00000039977	15471160	15539229	-1	9	0.000713097	0.00174596	0.00251838	0.00637681	0.00482992	0.0024426	0.00409542	0.00416493	0.0026643	0.00446761	0.00706797	0.00605144	0.00199734	0.00219619	0.00386034	0.00607903	0.00160085	0.00371058	0.00378546	0.00174596	0.00482992	0.00409542	0.00605144	0.00219619	0.00371058	0	1	2.76634	0.798144	1.30166	0.42632	0.794995	2.76634	-1.25291	1.30166	-2.34565	-1.25787	33.6	14.1	62.6	0	6.9	0
Pknox2	Pbx/knotted 1 homeobox 2	ENSMUSG00000035934	36802278	37058703	-1	9	0.0175897	0.0172414	0.0453309	0.0881159	0.0486442	0.043234	0.118255	0.129113	0.14032	0.0893522	0.171987	0.0907716	0.057257	0.045388	0.0776358	0.0735562	0.0554963	0.0380334	0.0654066	0.0175897	0.0486442	0.129113	0.0907716	0.057257	0.0554963	0	1	2.76549	0.535897	0.876531	0.136235	0.307207	2.76549	-1.86603	-1.14086	-7.34024	-3.25514	16.7	0	20.1	2.6	2.9	0
Dlgap3	DLG associated protein 3	ENSMUSG00000042388	127062997	127130815	1	4	0.00356549	0.00436491	0.00352574	0.00985507	0.00689988	0.011236	0.00870277	0.013536	0.0195382	0.0119136	0.0170809	0.0166415	0.00998668	0.00732064	0.0137257	0.0139818	0.0122732	0.0102041	0.01072	0.00356549	0.00985507	0.013536	0.0166415	0.00998668	0.0122732	0	1	2.76402	0.5922	0.802974	0.263407	0.357024	2.76402	-1.68862	-1.24537	-3.7964	-2.80093	11.2	3.1	0	0	0	0
Slc22a19	solute carrier family 22 (organic anion transporter), member 19	ENSMUSG00000024757	7650426	7688675	-1	19	1.03138	0.978394	3.0417	1.74464	2.85	3.16439	0.00614314	0.0093711	0.0470693	0.014892	0.12899	0.0310136	0.329561	3.55783	0.0253067	0.244377	0.0240128	0.0148423	0.186684	1.03138	2.85	0.0093711	0.0310136	0.329561	0.0240128	0	1	2.76329	91.895	118.687	110.059	3.12955	2.76329	91.895	118.687	110.059	3.12955	40.8	34.2	18.6	20.3	37.7	0
Fhod1	formin homology 2 domain containing 1	ENSMUSG00000014778	106055795	106074585	-1	8	0.0950796	0.0903536	0.252342	0.266377	0.233906	0.262091	0.429508	0.596626	0.742451	0.332837	0.386382	0.444781	0.501332	0.516837	0.488977	0.50152	0.333511	0.525046	0.407945	0.0950796	0.262091	0.596626	0.386382	0.501332	0.50152	0	1	2.75654	0.67832	0.522593	0.159362	0.189654	2.75654	-1.47423	-1.91353	-6.27502	-5.27275	29.6	0	0	3.7	3.1	0
Gm4450	hydroxy-delta-5-steroid dehydrogenase, 3 beta- and steroid delta-isomerase 9	ENSMUSG00000090817	98352991	98364442	-1	3	0.201569	0.109123	0.61096	1.20261	0.554751	0.286761	0.227296	0.316535	0.234458	0.246463	0.307457	0.241301	0.0559254	0.129575	0.023162	0.0291793	0.00800427	0.0352505	0.230877	0.201569	0.554751	0.234458	0.246463	0.0559254	0.0291793	0	1	2.75216	2.25085	19.0118	0.859722	3.60424	2.75216	2.25085	19.0118	-1.16317	3.60424	37.5	17.7	29	16.2	39.9	0
Zfp108	zinc finger protein 108	ENSMUSG00000030486	23954219	23961870	1	7	0.0140242	0.0126582	0.0402941	0.0385507	0.0448492	0.0363947	0.035835	0.0249896	0.0257549	0.0446761	0.0376958	0.0310136	0.0532623	0.0439239	0.0446084	0.0401216	0.0576307	0.0593692	0.0393362	0.0140242	0.0385507	0.0257549	0.0376958	0.0446084	0.0576307	0	1	2.74886	1.02268	0.668926	0.544528	0.314386	2.74886	1.02268	-1.49493	-1.83645	-3.18081	52.7	71.9	3.4	10.1	2.5	0
Zfp658	zinc finger protein 658	ENSMUSG00000056592	43211680	43224885	1	7	0.0116473	0.00851157	0.0392868	0.0437681	0.0279445	0.031998	0.0517047	0.0406081	0.0408526	0.0469099	0.0441748	0.0468986	0.0679095	0.0431918	0.082354	0.0984802	0.0816435	0.109462	0.0439715	0.0116473	0.031998	0.0408526	0.0468986	0.0679095	0.0984802	0	1	2.74726	0.682281	0.324918	0.285105	0.171512	2.74726	-1.46567	-3.0777	-3.50749	-5.83051	37.8	3.3	2.5	0	0	0
Mcoln2	mucolipin 2	ENSMUSG00000011008	145855588	145901268	1	3	0.0216306	0.0298996	0.0866324	0.0695652	0.0928034	0.0820713	0.00409542	0.0062474	0.00976909	0.00521221	0.0265049	0.00453858	0.011984	0.0578331	0.00257356	0.0151976	0.00693703	0.00834879	0.0135908	0.0298996	0.0820713	0.0062474	0.00521221	0.011984	0.00834879	0	1	2.7449	15.746	9.83032	4.78593	2.49496	2.7449	15.746	9.83032	4.78593	2.49496	41.6	15.7	24.8	21.9	55.2	0
Ly9	lymphocyte antigen 9	ENSMUSG00000004707	171416192	171434978	-1	1	0.00285239	0.00283719	0.00554045	0.0084058	0.00413993	0.00781632	0.0598956	0.0437318	0.0586146	0.0282949	0.0259159	0.0355522	0.0386152	0.0161054	0.0544737	0.0784195	0.0618997	0.0788497	0.0319235	0.00285239	0.00781632	0.0586146	0.0282949	0.0386152	0.0784195	0	1	2.74027	0.276245	0.0996732	0.0486635	0.073867	2.74027	-3.61997	-10.0328	-20.5493	-13.5378	9	3.1	3.3	0	0	0
4933405L10Rik	RIKEN cDNA 4933405L10 gene	ENSMUSG00000013158	106434287	106436878	1	8	0.000713097	0.00152772	0	0.0026087	0.00103498	0.00195408	0.00102386	0.00520616	0.000888099	0.0014892	0.00176699	0.00075643	0	0	0.00214463	0.00121581	0.00213447	0.00371058	0.0013525	0.000713097	0.00195408	0.00102386	0.0014892	0	0.00213447	3	0	2.74027	1.31216	0.915486	0.696482	0	2.74027	1.31216	-1.09232	-1.43579	0	100	100	100	100	100	0
Gm16046	predicted gene 16046	ENSMUSG00000085705	13895924	13903778	-1	17	0.000713097	0.00152772	0	0.00231884	0.00137998	0.00195408	0.00153578	0.00416493	0.0053286	0.00446761	0.001178	0.00302572	0.00133156	0.000732064	0.00214463	0.00121581	0	0.00278293	0.00153175	0.000713097	0.00195408	0.00416493	0.00302572	0.00133156	0.00121581	2	0	2.74027	0.645823	1.60723	0.171215	0.535536	2.74027	-1.54841	1.60723	-5.84062	-1.86729	100	100	100	100	100	0
Grk1	G protein-coupled receptor kinase 1	ENSMUSG00000031450	13455081	13471951	1	8	0.000475398	0.00152772	0.000503677	0.000289855	0.00137998	0.00146556	0.00102386	0	0	0	0	0.00075643	0.00133156	0.00219619	0.00300249	0.00182371	0.0090715	0.00278293	0.00117771	0.000503677	0.00137998	0	0	0.00219619	0.00278293	4	0	2.73981	0	0.495872	0	0.229341	2.73981	0	-2.01665	0	-4.36032	100	100	100	100	100	0
Pabpn1l	poly(A)binding protein nuclear 1-like	ENSMUSG00000069867	123346210	123349478	-1	8	0.000475398	0.00109123	0.000503677	0.00173913	0.00137998	0.0012213	0.000511928	0.00208247	0.0017762	0.000744602	0.000588998	0.00075643	0.00133156	0	0.00128678	0.000607903	0.000533618	0.00371058	0.000923828	0.000503677	0.00137998	0.0017762	0.000744602	0.00128678	0.000607903	1	0	2.73981	1.85331	2.27006	0.28357	0.391424	2.73981	1.85331	2.27006	-3.52647	-2.55477	100	100	100	100	100	0
Gm13963	predicted gene 13963	ENSMUSG00000085448	113217452	113271439	-1	2	0.0011885	0.000436491	0.000503677	0.00115942	0.00137998	0.00170982	0.00153578	0.00520616	0.0062167	0.00595681	0.00294499	0.00453858	0.00199734	0	0.000428927	0	0	0.000927644	0.00128424	0.000503677	0.00137998	0.00520616	0.00453858	0.000428927	0	3	0	2.73981	0.304055	0	0.0967462	1.17427	2.73981	-3.28888	0	-10.3363	1.17427	100	100	100	100	100	0
Gm3571	predicted gene 3571	ENSMUSG00000090610	93614522	93615581	1	10	0.000713097	0.000436491	0.000503677	0.00492754	0.00137998	0.00048852	0.00102386	0.00104123	0.0026643	0.00297841	0.00176699	0.00151286	0.00399467	0.00146413	0.00214463	0.00121581	0.00213447	0.00185529	0.00148849	0.000503677	0.00137998	0.00104123	0.00176699	0.00214463	0.00185529	0	1	2.73981	0.780975	0.743807	0.483731	0.234854	2.73981	-1.28045	-1.34443	-2.06726	-4.25796	16.9	7.6	13.3	0	0	0
5830473C10Rik	albumin superfamily member 1	ENSMUSG00000070690	90708966	90745730	1	5	0.00404088	0.0024007	0.0100735	0.0147826	0.0110398	0.00439668	0.00307157	0.00104123	0.0062167	0.00446761	0.00294499	0.00226929	0.00332889	0.0102489	0.00300249	0.00243161	0.00213447	0.00463822	0.00368489	0.00404088	0.0110398	0.00307157	0.00294499	0.00332889	0.00243161	0	1	2.73203	3.74868	4.54012	1.31558	1.21388	2.73203	3.74868	4.54012	1.31558	1.21388	23.9	8.8	16.5	50.8	57.5	0
Podxl2	podocalyxin-like 2	ENSMUSG00000033152	88819540	88852026	-1	6	0.00998336	0.00960279	0.0226655	0.0272464	0.0289795	0.0256473	0.0337872	0.0426905	0.0364121	0.0260611	0.0294499	0.0302572	0.0505992	0.0263543	0.0574762	0.0790274	0.076841	0.0742115	0.0298535	0.00998336	0.0272464	0.0364121	0.0294499	0.0505992	0.076841	0	1	2.72918	0.925178	0.354581	0.274177	0.197303	2.72918	-1.08087	-2.82023	-3.64728	-5.06835	10.4	9.2	0	0	0	0
Lfng	LFNG O-fucosylpeptide 3-beta-N-acetylglucosaminyltransferase	ENSMUSG00000029570	140593075	140601300	1	5	0.0872356	0.0803143	0.226655	0.152464	0.238046	0.362726	0.296406	0.241566	0.350799	0.241996	0.212628	0.276853	0.395473	0.499268	0.392039	0.390881	0.378335	0.393321	0.28663	0.0872356	0.238046	0.296406	0.241996	0.395473	0.390881	0	1	2.72877	0.983679	0.608998	0.294311	0.220586	2.72877	-1.01659	-1.64204	-3.39777	-4.53339	24.9	23.6	0	0	0	0
Cox8b	cytochrome c oxidase subunit 8B	ENSMUSG00000025488	140478858	140480359	-1	7	0	0.0285901	0.0277022	0.0391304	0.0755537	0.0842697	0.000511928	0.031237	0.0426288	0.0014892	0.0335729	0.0779123	0.017976	0.0124451	0.000428927	0.00790274	0.00213447	0.038961	0.0281462	0.0277022	0.0755537	0.031237	0.0335729	0.0124451	0.00790274	1	0	2.72735	2.25044	9.56045	0.886841	2.22596	2.72735	2.25044	9.56045	-1.1276	2.22596	100	100	100	100	100	0
Baiap3	BAI1-associated protein 3	ENSMUSG00000047507	25461633	25475338	-1	17	0.017352	0.0170231	0.0337463	0.0544928	0.0472642	0.0251588	0.0133101	0.0260308	0.0195382	0.011169	0.011191	0.0113464	0.0292943	0.0248902	0.0223042	0.0133739	0.0170758	0.028757	0.0209212	0.017352	0.0472642	0.0195382	0.011191	0.0248902	0.0170758	0	1	2.72384	4.22343	2.76791	0.888109	0.697143	2.72384	4.22343	2.76791	-1.12599	-1.43443	17.5	10.7	8.5	20.2	11.5	0
Il17re	interleukin 17 receptor E	ENSMUSG00000043088	113435445	113447719	1	6	0.112669	0.114142	0.232195	0.310145	0.29842	0.343429	0.167912	0.14369	0.166075	0.163068	0.188479	0.20348	0.199734	0.270864	0.13597	0.182979	0.114194	0.137291	0.175446	0.114142	0.310145	0.166075	0.188479	0.199734	0.137291	0	1	2.71718	1.64551	2.25903	0.687295	0.571472	2.71718	1.64551	2.25903	-1.45498	-1.74987	11.8	23.6	22.4	4.3	12.9	0
Kank4	KN motif and ankyrin repeat domains 4	ENSMUSG00000035407	98643135	98705774	-1	4	0.0278108	0.0298996	0.0916692	0.146377	0.0810736	0.073278	0.0563121	0.0791337	0.0834813	0.0416977	0.0329839	0.0605144	0.0306258	0.0658858	0.0205885	0.0273556	0.0176094	0.0231911	0.0490049	0.0298996	0.0810736	0.0791337	0.0416977	0.0306258	0.0231911	0	1	2.71153	1.94432	3.49589	0.377837	0.976287	2.71153	1.94432	3.49589	-2.64665	-1.02429	31.3	23.3	23	9.2	23.2	0
Lipc	lipase, hepatic	ENSMUSG00000032207	70705410	70859508	-1	9	0.000713097	0.00152772	0.00604412	0.00463768	0.00413993	0.00195408	0.00255964	0.00208247	0.0053286	0.00297841	0.00412298	0.00378215	0.00532623	0.00292826	0.00343141	0.00364742	0.00533618	0.0148423	0.00371478	0.00152772	0.00413993	0.00255964	0.00378215	0.00343141	0.00533618	0	1	2.70988	1.0946	0.775823	0.596849	0.445215	2.70988	1.0946	-1.28895	-1.67547	-2.24611	47	60.8	6.3	5.2	9.5	0
A430057M04Rik	RIKEN cDNA A430057M04 gene	ENSMUSG00000090564	21897646	21906999	1	14	0.00213929	0.00196421	0.00302206	0.0057971	0.00689988	0.00195408	0.0163817	0.0322782	0.0257549	0.0119136	0.0206149	0.01059	0.0173103	0.00512445	0.00772068	0.0109422	0.0090715	0.0157699	0.00983076	0.00213929	0.0057971	0.0257549	0.0119136	0.00772068	0.0109422	0	1	2.70982	0.486594	0.529791	0.0830635	0.277086	2.70982	-2.0551	-1.88754	-12.039	-3.60899	17.7	0	0	0	0	0
Zc3h12d	zinc finger CCCH type containing 12D	ENSMUSG00000039981	7708234	7746160	1	10	0.0104588	0.0109123	0.014103	0.0301449	0.0196647	0.0295554	0.0342992	0.0249896	0.0417407	0.0409531	0.0329839	0.0249622	0.023968	0.0219619	0.0283092	0.03769	0.0410886	0.0315399	0.0289323	0.0109123	0.0295554	0.0342992	0.0329839	0.023968	0.03769	0	1	2.70846	0.896058	0.784173	0.31815	0.455284	2.70846	-1.116	-1.27523	-3.14318	-2.19643	9.8	22.9	3.6	0	0	0
Gm15962	predicted gene 15962	ENSMUSG00000084981	12683419	12698611	-1	19	0.0551462	0.0464863	0.149592	0.148986	0.155592	0.13361	0.0941947	0.121824	0.0772647	0.128071	0.190835	0.080938	0.0359521	0.0622255	0.0450373	0.0340426	0.0213447	0.0231911	0.0791013	0.0551462	0.148986	0.0941947	0.128071	0.0450373	0.0231911	0	1	2.70165	1.1633	6.42426	0.585449	1.22446	2.70165	1.1633	6.42426	-1.70809	1.22446	41	45.4	7.6	3.9	53.7	0
Cd180	CD180 antigen	ENSMUSG00000021624	102830066	102876137	1	13	0.00332779	0.00152772	0.00604412	0.0205797	0.00896985	0.0073278	0.099314	0.0551853	0.0692718	0.0580789	0.0400518	0.0605144	0.0619174	0.0175695	0.0553316	0.107599	0.0693703	0.0974026	0.0552584	0.00332779	0.00896985	0.0692718	0.0580789	0.0553316	0.0974026	0	1	2.69544	0.154442	0.0920904	0.0480396	0.0601427	2.69544	-6.47491	-10.8589	-20.8162	-16.6271	32.4	2.9	3.4	0	0	0
Ube2c	ubiquitin-conjugating enzyme E2C	ENSMUSG00000001403	164611818	164620742	1	2	0.00665557	0.00501964	0.0161177	0.053913	0.0179397	0.0153884	0.683424	0.835069	0.910302	0.689501	0.861114	0.896369	0.0213049	0.0212299	0.0111521	0.0291793	0.022412	0.0222635	0.0223377	0.00665557	0.0179397	0.835069	0.861114	0.0212299	0.022412	0	1	2.69544	0.0208331	0.800452	0.00797009	0.3135	2.69544	-48.0005	-1.24929	-125.469	-3.18979	33.3	0	13	0	0	0
Lrit3	leucine-rich repeat, immunoglobulin-like and transmembrane domains 3	ENSMUSG00000093865	129581530	129597679	-1	3	0.00879487	0.00545613	0.03425	0.0284058	0.0179397	0.0236932	0.00716699	0.00520616	0.0044405	0.00521221	0.00647897	0.00453858	0.00732357	0.0168375	0.00428927	0.00607903	0	0.000927644	0.006279	0.00879487	0.0236932	0.00520616	0.00521221	0.00732357	0.000927644	1	0	2.69398	4.54571	25.5413	1.68932	1.2009	2.69398	4.54571	25.5413	1.68932	1.2009	100	100	100	100	100	0
Zmym1	zinc finger, MYM domain containing 1	ENSMUSG00000043872	126940887	126954945	-1	4	0.0144996	0.00982104	0.0564118	0.0652174	0.0389843	0.0315095	0.085492	0.0770512	0.0550622	0.0506329	0.0783367	0.0627837	0.0386152	0.0461201	0.0617655	0.0650456	0.0704376	0.0491651	0.055737	0.0144996	0.0389843	0.0770512	0.0627837	0.0461201	0.0650456	0	1	2.68864	0.620931	0.599339	0.188182	0.314389	2.68864	-1.61048	-1.66851	-5.31401	-3.18077	48.2	10.2	9.5	3.9	10.1	0
6330403K07Rik	RIKEN cDNA 6330403K07 gene	ENSMUSG00000018451	70922767	70924339	-1	11	0.000713097	0.00109123	0.00151103	0.0026087	0.00413993	0.00293112	0.0035835	0.00104123	0.00888099	0.00670141	0.00706797	0.00983359	0.0133156	0.00146413	0.0111521	0.00425532	0.00426894	0.00927644	0.00419762	0.00109123	0.00293112	0.0035835	0.00706797	0.0111521	0.00426894	0	1	2.68608	0.414704	0.686615	0.304515	0.0978494	2.68608	-2.41136	-1.45642	-3.28392	-10.2198	29.5	3.5	0	8.1	3.3	0
Gm20636	predicted gene 20636	ENSMUSG00000093637	112522235	112525505	-1	5	0.0011885	0.00109123	0	0.00318841	0.00172497	0.00293112	0.00665506	0.0145773	0.0115453	0.000744602	0.00176699	0.00832073	0.0113182	0.00366032	0.00557605	0.00303951	0.00640342	0.0111317	0.00342436	0.00109123	0.00293112	0.0115453	0.00176699	0.00557605	0.00640342	1	0	2.68608	1.65882	0.457743	0.094517	0.195699	2.68608	1.65882	-2.18463	-10.5801	-5.10989	100	100	100	100	100	0
Gm15506	predicted gene 15506	ENSMUSG00000086477	98331543	98352135	-1	7	0.00285239	0.00742034	0.00302206	0.00811594	0.00241496	0.00928188	0.00460735	0.0062474	0.0044405	0.00595681	0.00471198	0.00151286	0.011984	0.0161054	0.00729176	0.00668693	0.00533618	0.0120594	0.00610211	0.00302206	0.00811594	0.00460735	0.00471198	0.011984	0.00668693	0	1	2.68557	1.72241	1.2137	0.655922	0.252174	2.68557	1.72241	1.2137	-1.52457	-3.96551	31	59.2	63.1	3.3	0	0
AI504432	expressed sequence AI504432	ENSMUSG00000056145	106946820	106961663	1	3	0.00356549	0.00327368	0.00906618	0.00956522	0.00965984	0.00512946	0.0240606	0.00832986	0.0142096	0.0156366	0.0229709	0.0189107	0.0153129	0.00732064	0.0360299	0.0352584	0.0288154	0.0482375	0.0147613	0.00356549	0.00956522	0.0142096	0.0189107	0.0153129	0.0352584	0	1	2.68272	0.505809	0.271289	0.250921	0.232842	2.68272	-1.97703	-3.6861	-3.98532	-4.29476	23.7	0	3.7	0	0	0
Fam212a	inka box actin regulator 1	ENSMUSG00000042106	107861422	107863078	-1	9	0.00427858	0.00785683	0.0125919	0.0368116	0.0210446	0.0183195	0.035835	0.0468555	0.0595027	0.022338	0.0217929	0.0332829	0.0266312	0.0168375	0.0124389	0.0224924	0.0149413	0.0333952	0.0220655	0.00785683	0.0210446	0.0468555	0.022338	0.0168375	0.0224924	0	1	2.67852	0.942098	0.935633	0.167682	0.466627	2.67852	-1.06146	-1.06879	-5.96366	-2.14304	41.5	9.2	31.4	3.3	3.4	0
Gpr161	G protein-coupled receptor 161	ENSMUSG00000040836	165123358	165154314	1	1	0.0106965	0.0091663	0.0337463	0.0284058	0.0286345	0.0307767	0.0844681	0.0489379	0.0417407	0.0588235	0.0624337	0.0726172	0.0665779	0.0439239	0.132967	0.134954	0.13127	0.0658627	0.0538807	0.0106965	0.0286345	0.0489379	0.0624337	0.0665779	0.13127	0	1	2.67701	0.458638	0.218134	0.218572	0.160661	2.67701	-2.18037	-4.58433	-4.57515	-6.22429	42.4	0	2.3	0	0	0
Spink4	serine peptidase inhibitor, Kazal type 4	ENSMUSG00000028415	40920052	40931395	1	4	0.0011885	0.00152772	0.00100735	0.00347826	0.00137998	0.00317538	0.00204771	0.00104123	0	0.000744602	0	0.00075643	0.00133156	0.00366032	0.000428927	0.000607903	0	0	0.00102429	0.0011885	0.00317538	0.00104123	0.000744602	0.00133156	0	4	0	2.67176	4.26453	0	1.14143	0.89256	2.67176	4.26453	0	1.14143	-1.12037	100	100	100	100	100	0
Hoxc6	homeobox C6	ENSMUSG00000001661	102906689	102920313	1	15	0.0824816	0.0735487	0.183842	0.22	0.179397	0.254763	0.175079	0.259267	0.256661	0.145942	0.190246	0.208018	0.191079	0.196193	0.197735	0.204255	0.102988	0.180891	0.190662	0.0824816	0.22	0.256661	0.190246	0.196193	0.180891	0	1	2.66726	1.1564	1.21621	0.321364	0.42041	2.66726	1.1564	1.21621	-3.11173	-2.37863	9.5	52.1	42	0	0	0
Aif1	allograft inflammatory factor 1	ENSMUSG00000024397	35389967	35395044	-1	17	0.00213929	0.00414666	0.00302206	0.017971	0.00655489	0.00806058	0.126446	0.150979	0.148313	0.099032	0.0907056	0.124054	0.110519	0.0219619	0.0544737	0.122796	0.0832444	0.214286	0.086975	0.00302206	0.00806058	0.148313	0.099032	0.0544737	0.122796	0	1	2.66724	0.0813936	0.0656418	0.0203763	0.0554774	2.66724	-12.286	-15.2342	-49.0766	-18.0253	23.3	0	0	0	0	0
Igkv5-48	immunoglobulin kappa variable 5-48	ENSMUSG00000076563	69703557	69704122	-1	6	0.00309009	0.000436491	0.00100735	0.00405797	0.00172497	0.00268686	0	0.00104123	0.000888099	0.0104244	0.00412298	0	0.00332889	0.011713	0.00128678	0.00303951	0.000533618	0.00185529	0.00179013	0.00100735	0.00268686	0.000888099	0.00412298	0.00332889	0.00185529	2	0	2.66724	0.651678	1.44822	1.13428	0.302609	2.66724	-1.5345	1.44822	1.13428	-3.30459	100	100	100	100	100	0
Bhlha15	basic helix-loop-helix family, member a15	ENSMUSG00000052271	144127104	144131259	1	5	0.00855717	0.00632911	0.03425	0.00434783	0.0227696	0.0249145	0.00102386	0.00416493	0.0053286	0.00297841	0.00883496	0.00529501	0.0159787	0.116398	0.00514712	0.0267477	0.0304162	0.0176252	0.00869606	0.00855717	0.0227696	0.00416493	0.00529501	0.0159787	0.0267477	0	1	2.66088	4.3002	0.851273	2.05458	0.535536	2.66088	4.3002	-1.17471	2.05458	-1.86729	43.2	20	20.8	39.4	15.8	0
Zfp296	zinc finger protein 296	ENSMUSG00000011267	19311212	19314581	1	7	0.00427858	0.00523789	0.00755515	0.0173913	0.00793487	0.0139228	0.0153578	0.0239484	0.0106572	0.0134028	0.0164919	0.0151286	0.0106525	0.00732064	0.0132967	0.012766	0.00960512	0.00927644	0.0117116	0.00523789	0.0139228	0.0153578	0.0151286	0.0106525	0.00960512	0	1	2.6581	0.920298	1.44952	0.341056	0.491707	2.6581	-1.0866	1.44952	-2.93207	-2.03373	10.2	22.6	32.9	0	3.6	0
Alox12b	arachidonate 12-lipoxygenase, 12R type	ENSMUSG00000032807	69047815	69060618	1	11	0	0.000654736	0.00251838	0.00173913	0.00172497	0.00195408	0.00102386	0.00104123	0.0017762	0	0.00176699	0.00302572	0	0.000732064	0	0.00121581	0.00106724	0.000927644	0.00105423	0.000654736	0.00173913	0.00104123	0.00176699	0	0.00106724	4	0	2.65623	0.984232	1.62957	0.628808	0	2.65623	-1.01602	1.62957	-1.59031	0	100	100	100	100	100	0
Amh	anti-Mullerian hormone	ENSMUSG00000035262	80641077	80643482	1	10	0.00190159	0.000654736	0	0.00173913	0.00241496	0.00024426	0.00153578	0.0093711	0.0044405	0	0.00235599	0.00453858	0	0.00292826	0.00128678	0.00243161	0.00106724	0.000927644	0.00163746	0.000654736	0.00173913	0.0044405	0.00235599	0.00128678	0.00106724	3	0	2.65623	0.738174	1.62957	0.147447	0.508817	2.65623	-1.35469	1.62957	-6.78212	-1.96534	100	100	100	100	100	0
Mtfr2	mitochondrial fission regulator 2	ENSMUSG00000019992	20223516	20237050	1	10	0.00213929	0.0024007	0.00956986	0.00637681	0.00793487	0.00341964	0.0660387	0.0749688	0.0666075	0.0513775	0.0895276	0.0816944	0.00732357	0.00366032	0.00428927	0.00668693	0.0106724	0.00927644	0.00860565	0.0024007	0.00637681	0.0666075	0.0816944	0.00428927	0.00927644	0	1	2.65623	0.0780569	0.68742	0.0360425	0.559699	2.65623	-12.8112	-1.45471	-27.745	-1.78668	28.8	3.7	0	0	13.6	0
Prg2	proteoglycan 2, bone marrow	ENSMUSG00000027073	84810805	84813976	1	2	0.0011885	0.000436491	0	0.00115942	0.000344994	0.00146556	0.000511928	0.00104123	0	0.000744602	0.000588998	0	0.0153129	0	0.000428927	0.00303951	0.00373533	0.00278293	0.0006668	0.000436491	0.00115942	0.000511928	0.000588998	0.000428927	0.00303951	4	0	2.65623	1.96846	0.381449	0.852641	1.01763	2.65623	1.96846	-2.62158	-1.17283	1.01763	100	100	100	100	100	0
Slc9b1	solute carrier family 9, subfamily B (NHA1, cation proton antiporter 1), member 1	ENSMUSG00000050150	135053790	135103588	1	3	0.000713097	0.000872981	0.00151103	0.00231884	0.00241496	0.00073278	0.00102386	0.0031237	0.0017762	0.00297841	0.001178	0	0.00199734	0.00292826	0.00257356	0.00303951	0.00213447	0.00185529	0.00192631	0.000872981	0.00231884	0.0017762	0.001178	0.00257356	0.00213447	1	0	2.65623	1.96846	1.08638	0.491488	0.339211	2.65623	1.96846	1.08638	-2.03464	-2.94801	100	100	100	100	100	0
4930444P10Rik	RIKEN cDNA 4930444P10 gene	ENSMUSG00000067795	16136203	16163549	-1	1	0.0011885	0.000436491	0	0.00115942	0.00137998	0.00073278	0.00153578	0.00208247	0.0044405	0.0014892	0.00412298	0.00453858	0.00266312	0	0.000857854	0	0	0.00463822	0.00128424	0.000436491	0.00115942	0.00208247	0.00412298	0.000857854	0	4	0	2.65623	0.281209	0	0.209603	0.508817	2.65623	-3.55607	0	-4.77093	-1.96534	100	100	100	100	100	0
Tnfrsf13c	tumor necrosis factor receptor superfamily, member 13c	ENSMUSG00000068105	82105944	82108570	-1	15	0.000713097	0.000436491	0	0.00115942	0.000344994	0.0012213	0	0.00208247	0.0017762	0	0	0	0.00399467	0.000732064	0.00257356	0.00303951	0.00373533	0.00834879	0.000945742	0.000436491	0.00115942	0.0017762	0	0.00257356	0.00373533	5	0	2.65623	0	0.310393	0.245744	0.169606	2.65623	0	-3.22172	-4.06927	-5.89603	100	100	100	100	100	0
Cst7	cystatin F (leukocystatin)	ENSMUSG00000068129	150412335	150420864	1	2	0.000237699	0.000436491	0.00100735	0.00115942	0.00137998	0.00048852	0.00460735	0.00520616	0.0017762	0.0022338	0.00235599	0.00075643	0.00199734	0.000732064	0.00128678	0.00547112	0.00213447	0.00834879	0.00157809	0.000436491	0.00115942	0.00460735	0.0022338	0.00128678	0.00547112	0	1	2.65623	0.519034	0.211916	0.0947379	0.339211	2.65623	-1.92666	-4.71884	-10.5554	-2.94801	23.9	5.9	2.5	0	0	0
Bcan	brevican	ENSMUSG00000004892	87894838	87907537	-1	3	0.000713097	0.000218245	0	0.00057971	0	0.00073278	0.00102386	0.00104123	0	0.000744602	0.000588998	0.00075643	0.00199734	0	0.000428927	0.000607903	0	0	0.000584354	0.000218245	0.00057971	0.00102386	0.000744602	0.000428927	0	6	0	2.65623	0.778551	0	0.21316	0.508817	2.65623	-1.28444	0	-4.69131	-1.96534	100	100	100	100	100	0
1700082M22Rik	RIKEN cDNA 1700082M22 gene	ENSMUSG00000023737	105368439	105385190	1	8	0.000713097	0.000218245	0	0.00057971	0.000344994	0.00170982	0	0	0	0	0.001178	0.00075643	0	0.000732064	0	0	0	0	0	0.000218245	0.00057971	0	0.00075643	0	0	10	0	2.65623	0.766377	0	0	0	2.65623	-1.30484	0	0	0	100	100	100	100	100	0
Oxt	oxytocin	ENSMUSG00000027301	130418093	130418974	1	2	0.000237699	0.000218245	0	0.00057971	0.00103498	0.00024426	0	0	0.000888099	0	0.000588998	0	0.000665779	0	0.000428927	0	0	0	0.000109123	0.000218245	0.00057971	0	0	0.000428927	0	9	0	2.65623	0	0	0	0.508817	2.65623	0	0	0	-1.96534	100	100	100	100	100	0
Tcfl5	transcription factor-like 5 (basic helix-loop-helix)	ENSMUSG00000038932	180263749	180284501	-1	2	0.000475398	0.000218245	0	0.00057971	0.000689988	0.00048852	0.00102386	0.00104123	0.0035524	0.000744602	0.001178	0	0	0.000732064	0	0	0.000533618	0	0.000511069	0.000218245	0.00057971	0.00104123	0.000744602	0	0	6	0	2.65623	0.778551	0	0.209603	0	2.65623	-1.28444	0	-4.77093	0	100	100	100	100	100	0
D930020B18Rik	RIKEN cDNA D930020B18 gene	ENSMUSG00000047642	121477493	121529820	1	10	0	0.000218245	0.000503677	0.00057971	0.000344994	0.00097704	0.000511928	0.00104123	0.000888099	0.000744602	0.000588998	0.00151286	0.00133156	0.000732064	0.00128678	0.00303951	0.000533618	0.000927644	0.000738333	0.000218245	0.00057971	0.000888099	0.000744602	0.00128678	0.000927644	1	0	2.65623	0.778551	0.624928	0.245744	0.169606	2.65623	-1.28444	-1.60019	-4.06927	-5.89603	100	100	100	100	100	0
Ccdc144b	coiled-coil domain containing 144B	ENSMUSG00000047696	36061393	36107696	-1	3	0	0.000218245	0.00151103	0.00057971	0.00103498	0	0.00102386	0	0.000888099	0	0.001178	0	0	0.000732064	0	0	0	0	0	0.000218245	0.00057971	0.000888099	0	0	0	10	0	2.65623	0	0	0.245744	0	2.65623	0	0	-4.06927	0	100	100	100	100	100	0
Gm609	predicted gene 609	ENSMUSG00000053182	45232131	45313332	-1	16	0	0.000218245	0.00100735	0.00057971	0.000689988	0.00048852	0	0	0.000888099	0.000744602	0.000588998	0	0.00266312	0.00219619	0.00257356	0.00790274	0.00213447	0.00463822	0.000717295	0.000218245	0.00057971	0	0.000588998	0.00257356	0.00463822	4	0	2.65623	0.984232	0.124986	0	0.0848029	2.65623	-1.01602	-8.00093	0	-11.7921	100	100	100	100	100	0
Scgb2b27	secretoglobin, family 2B, member 27	ENSMUSG00000066584	33711346	33713367	-1	7	0.00237699	0.000218245	0	0.00057971	0	0.0024426	0.000511928	0	0	0	0.00588998	0	0.00133156	0.0131772	0	0.000607903	0	0	0.000109123	0.000218245	0.00057971	0	0	0.00133156	0	9	0	2.65623	0	0	0	0.163902	2.65623	0	0	0	-6.1012	100	100	100	100	100	0
A430093F15Rik	RIKEN cDNA A430093F15 gene	ENSMUSG00000067577	10718311	10763407	1	19	0	0.000218245	0.00100735	0.00057971	0	0.00073278	0	0.00104123	0.000888099	0	0.00176699	0.00226929	0.00266312	0	0.000428927	0.000607903	0.00160085	0.00649351	0.000670341	0.000218245	0.00057971	0.000888099	0.00176699	0.000428927	0.00160085	5	0	2.65623	0.328077	0.362126	0.245744	0.508817	2.65623	-3.04806	-2.76147	-4.06927	-1.96534	100	100	100	100	100	0
Serpina16	serine (or cysteine) peptidase inhibitor, clade A (alpha-1 antiproteinase, antitrypsin), member 16	ENSMUSG00000071179	103635067	103642398	-1	12	0.000237699	0.000218245	0	0.00057971	0.00103498	0.00024426	0.000511928	0.00208247	0.000888099	0	0.000588998	0.00075643	0.000665779	0.00512445	0.00214463	0.000607903	0.000533618	0	0.000584354	0.000218245	0.00057971	0.000888099	0.000588998	0.00214463	0.000533618	3	0	2.65623	0.984232	1.08638	0.245744	0.101763	2.65623	-1.01602	1.08638	-4.06927	-9.82671	100	100	100	100	100	0
Gm14429	predicted gene 14429	ENSMUSG00000081574	177493945	177497296	-1	2	0	0.000218245	0.000503677	0.00057971	0.00137998	0	0.000511928	0	0.000888099	0.0022338	0.001178	0	0.00133156	0	0.000857854	0	0.00106724	0.00371058	0.000545819	0.000218245	0.00057971	0.000511928	0.001178	0.000857854	0.00106724	6	0	2.65623	0.492116	0.543188	0.42632	0.254409	2.65623	-2.03204	-1.84098	-2.34565	-3.93069	100	100	100	100	100	0
Spcs2-ps	signal peptidase complex subunit 2, pseudogene	ENSMUSG00000081888	129220191	129221316	-1	2	0.00142619	0.000218245	0	0.00057971	0.000344994	0.00097704	0.00255964	0.00728863	0.0079929	0.0014892	0.00353399	0.00453858	0.00332889	0.00366032	0.00557605	0.00547112	0.00480256	0.00649351	0.00343144	0.000218245	0.00057971	0.00728863	0.00353399	0.00366032	0.00547112	1	0	2.65623	0.164039	0.105958	0.0299433	0.0596246	2.65623	-6.09612	-9.43769	-33.3965	-16.7716	100	100	100	100	100	0
Gm11468	predicted gene 11468	ENSMUSG00000084840	166115828	166136751	1	2	0.000950796	0.000218245	0	0.00057971	0.000344994	0.00146556	0	0.00104123	0.000888099	0	0.001178	0.00151286	0.000665779	0	0.000428927	0.000607903	0.000533618	0.000927644	0.000593806	0.000218245	0.00057971	0.000888099	0.001178	0.000428927	0.000607903	4	0	2.65623	0.492116	0.953623	0.245744	0.508817	2.65623	-2.03204	-1.04863	-4.06927	-1.96534	100	100	100	100	100	0
Gm11948	predicted gene 11948	ENSMUSG00000087055	3303573	3304911	-1	11	0.0011885	0.000218245	0	0.00057971	0	0.0012213	0.000511928	0.00104123	0	0	0	0	0.00199734	0.00146413	0.000857854	0.00121581	0.00106724	0.000927644	0.000718782	0.000218245	0.00057971	0.000511928	0	0.00146413	0.00106724	6	0	2.65623	0	0.543188	0.42632	0.149062	2.65623	0	-1.84098	-2.34565	-6.70864	100	100	100	100	100	0
Gm26627	predicted gene, 26627	ENSMUSG00000097137	29507724	29509697	1	6	0.000237699	0.000218245	0	0.00057971	0.000689988	0.00024426	0.00153578	0.00208247	0	0.0014892	0.001178	0.00075643	0	0	0.00128678	0.000607903	0.000533618	0	0.000556664	0.000218245	0.00057971	0.00153578	0.001178	0	0.000533618	5	0	2.65623	0.492116	1.08638	0.142107	0	2.65623	-2.03204	1.08638	-7.03696	0	100	100	100	100	100	0
Gm5103	predicted gene 5103	ENSMUSG00000102544	51285445	51293745	1	3	0.000237699	0.000218245	0	0.00057971	0	0.00097704	0	0	0	0	0	0	0.00399467	0.000732064	0.00128678	0.00182371	0.00106724	0.00278293	0.000227972	0.000218245	0.00057971	0	0	0.00128678	0.00182371	8	0	2.65623	0	0.317874	0	0.169606	2.65623	0	-3.1459	0	-5.89603	100	100	100	100	100	0
Gm37896	predicted gene, 37896	ENSMUSG00000103923	187180074	187194861	1	1	0.000237699	0.000218245	0	0.00057971	0.000689988	0.00024426	0	0.00104123	0	0	0.00294499	0.00075643	0.00133156	0	0.00171571	0	0.00160085	0.00185529	0.000411985	0.000218245	0.00057971	0	0.00075643	0.00133156	0.00160085	6	0	2.65623	0.766377	0.362126	0	0.163902	2.65623	-1.30484	-2.76147	0	-6.1012	100	100	100	100	100	0
Gm43713	predicted gene 43713	ENSMUSG00000106218	88752332	88807308	-1	3	0.000237699	0.000218245	0	0.00057971	0.000689988	0	0.00153578	0.00104123	0	0	0	0.00151286	0	0	0	0	0.000533618	0.000927644	0.000109123	0.000218245	0.00057971	0.00104123	0	0	0.000533618	9	0	2.65623	0	1.08638	0.209603	0	2.65623	0	1.08638	-4.77093	0	100	100	100	100	100	0
Gm45152	predicted gene, 39075	ENSMUSG00000108303	116828842	116878074	1	7	0	0.000218245	0.000503677	0.00057971	0	0.00073278	0	0	0	0	0.001178	0	0	0	0	0	0.000533618	0	0	0.000218245	0.00057971	0	0	0	0	12	0	2.65623	0	0	0	0	2.65623	0	0	0	0	100	100	100	100	100	0
RP23-187B11.6	predicted gene, 18227	ENSMUSG00000109765	22078775	22081948	1	9	0	0.000218245	0.00201471	0.00057971	0.000689988	0	0.00102386	0	0.0026643	0	0.000588998	0	0.00199734	0	0	0	0.00106724	0.00371058	0.000398978	0.000218245	0.00057971	0.00102386	0	0	0.00106724	8	0	2.65623	0	0.543188	0.21316	0	2.65623	0	-1.84098	-4.69131	0	100	100	100	100	100	0
Hmmr	hyaluronan mediated motility receptor (RHAMM)	ENSMUSG00000020330	40592222	40624249	-1	11	0.00332779	0.00130947	0.00352574	0.0321739	0.00379494	0.00879336	0.662435	0.462307	0.541741	0.678332	0.854046	0.7882	0.0159787	0.0161054	0.00729176	0.0206687	0.02508	0.0139147	0.0183871	0.00332779	0.00879336	0.541741	0.7882	0.0159787	0.0206687	0	1	2.6424	0.0111563	0.425443	0.00614277	0.208264	2.6424	-89.6358	-2.35049	-162.793	-4.8016	38.1	0	4.7	0	0	0
Vangl2	VANGL planar cell polarity 2	ENSMUSG00000026556	171828527	171856011	-1	1	0.0190159	0.0257529	0.0569155	0.0762319	0.0679638	0.0476307	0.0895874	0.0978759	0.0994671	0.0863738	0.0806927	0.103631	0.108522	0.0819912	0.13597	0.144681	0.149413	0.103896	0.0879806	0.0257529	0.0679638	0.0978759	0.0863738	0.108522	0.144681	0	1	2.63907	0.786857	0.46975	0.263118	0.237306	2.63907	-1.27088	-2.12879	-3.80057	-4.21396	29.6	3.6	2.8	3.7	3.1	0
Efna2	ephrin A2	ENSMUSG00000003070	80015316	80025844	1	10	0.00261469	0.0024007	0.00604412	0.013913	0.00689988	0.0061065	0.0138221	0.0187422	0.0230906	0.0178704	0.0241489	0.026475	0.0159787	0.00658858	0.017586	0.0139818	0.00640342	0.00742115	0.0138675	0.00261469	0.00689988	0.0187422	0.0241489	0.0159787	0.00742115	0	1	2.63889	0.285722	0.929759	0.139508	0.163636	2.63889	-3.4999	-1.07555	-7.16804	-6.11112	10.4	0	31.7	0	0	0
Pde11a	phosphodiesterase 11A	ENSMUSG00000075270	75819485	76169118	-1	2	0.00261469	0.00196421	0.0100735	0.0150725	0.00689988	0.00464094	0.0107505	0.0114536	0.0106572	0.00670141	0.010602	0.00907716	0.0173103	0.0439239	0.0150124	0.0352584	0.0240128	0.012987	0.0107038	0.00261469	0.00689988	0.0107505	0.00907716	0.0173103	0.0240128	0	1	2.63889	0.760137	0.287342	0.243216	0.151049	2.63889	-1.31555	-3.48018	-4.11157	-6.62038	31	20.7	0	0	0	0
4933439K11Rik	RIKEN cDNA 4933439K11 gene	ENSMUSG00000085184	172365700	172385696	-1	1	0.0011885	0.00130947	0.00251838	0.00463768	0.00344994	0.00146556	0.00665506	0.00728863	0.0053286	0.00297841	0.00412298	0.00529501	0.00998668	0.00951684	0.00772068	0.0121581	0.0090715	0.0139147	0.0053118	0.00130947	0.00344994	0.00665506	0.00412298	0.00951684	0.0121581	0	1	2.63461	0.836759	0.283758	0.196763	0.137595	2.63461	-1.19509	-3.52413	-5.08225	-7.26769	9.7	22.3	3.6	0	0	0
Ltb	lymphotoxin B	ENSMUSG00000024399	35413415	35415296	1	17	0.00142619	0.00196421	0.00251838	0.00811594	0.00517491	0.00390816	0.0342992	0.0281133	0.0364121	0.0230827	0.0176699	0.0257186	0.0412783	0.00439239	0.0188728	0.0699088	0.0320171	0.0732839	0.0209777	0.00196421	0.00517491	0.0342992	0.0230827	0.0188728	0.0699088	0	1	2.63461	0.224191	0.0740237	0.0572669	0.104076	2.63461	-4.46049	-13.5092	-17.4621	-9.60834	30.3	3.4	3.7	3.7	2.3	0
Zpbp2	zona pellucida binding protein 2	ENSMUSG00000017195	98441923	98449491	1	11	0.000237699	0.000654736	0.00201471	0.00202899	0.00172497	0.00170982	0	0.00104123	0	0	0.001178	0.00151286	0.00133156	0.00146413	0	0.000607903	0.000533618	0.00371058	0.00110961	0.000654736	0.00172497	0	0.001178	0.00133156	0.000607903	4	0	2.63461	1.46433	2.83758	0	0.491707	2.63461	1.46433	2.83758	0	-2.03373	100	100	100	100	100	0
Abra	actin-binding Rho activating protein	ENSMUSG00000042895	41727472	41733116	-1	15	0.000237699	0.000654736	0.00352574	0.000869565	0.00172497	0.00219834	0.00153578	0	0.0017762	0.000744602	0.000588998	0.00302572	0.00133156	0	0.00171571	0.00182371	0.00213447	0.000927644	0.00143367	0.000654736	0.00172497	0.00153578	0.000744602	0.00133156	0.00182371	2	0	2.63461	2.31664	0.945859	0.42632	0.491707	2.63461	2.31664	-1.05724	-2.34565	-2.03373	100	100	100	100	100	0
Nlrp1b	NLR family, pyrin domain containing 1B	ENSMUSG00000070390	71043928	71121559	-1	11	0.000950796	0.000654736	0.000503677	0.00811594	0.00172497	0.00097704	0.0194533	0.0197834	0.0150977	0.0193596	0.0159029	0.0121029	0.00798935	0	0.01201	0.0176292	0.0170758	0.0148423	0.0120564	0.000654736	0.00172497	0.0194533	0.0159029	0.00798935	0.0170758	1	0	2.63461	0.108469	0.101019	0.0336569	0.0819511	2.63461	-9.21925	-9.89917	-29.7116	-12.2024	100	100	100	100	100	0
Gpr174	G protein-coupled receptor 174	ENSMUSG00000073008	106299484	106340375	1	X	0	0.000654736	0.00402941	0.00202899	0.00172497	0.00170982	0	0.00208247	0.0035524	0.000744602	0.000588998	0.00151286	0.00466045	0.000732064	0.00428927	0.00911854	0.00800427	0.012987	0.00187698	0.000654736	0.00172497	0.00208247	0.000744602	0.00428927	0.00911854	2	0	2.63461	2.31664	0.189172	0.314404	0.152645	2.63461	2.31664	-5.2862	-3.18062	-6.55114	100	100	100	100	100	0
4930516B21Rik	RIKEN cDNA 4930516B21 gene	ENSMUSG00000097504	119269344	119273896	-1	9	0.024483	0.0189873	0.065478	0.0701449	0.0517491	0.0644846	0.035835	0.0385256	0.035524	0.0364855	0.0359288	0.0378215	0.113182	0.0871157	0.0772068	0.068693	0.0853789	0.123377	0.0581169	0.024483	0.0644846	0.035835	0.0364855	0.0871157	0.0853789	0	1	2.63385	1.7674	0.755276	0.683216	0.28104	2.63385	1.7674	-1.32402	-1.46367	-3.55821	51.6	10.8	4.2	10.1	3.3	0
Srrm4	serine/arginine repetitive matrix 4	ENSMUSG00000063919	116577334	116729876	-1	5	0.00427858	0.00436491	0.00956986	0.00231884	0.0148347	0.0114802	0.00665506	0.00416493	0.00888099	0.00521221	0.00471198	0.00529501	0.0292943	0.0102489	0.0167281	0.0194529	0.011206	0.0185529	0.00922543	0.00436491	0.0114802	0.00665506	0.00521221	0.0167281	0.0185529	0	1	2.63012	2.20256	0.618784	0.655878	0.260932	2.63012	2.20256	-1.61607	-1.52467	-3.83242	32.3	42.3	6.7	21.2	0	0
Prkcq	protein kinase C, theta	ENSMUSG00000026778	11176919	11306033	1	2	0.0691704	0.0565255	0.18082	0.181739	0.143173	0.188569	0.0650148	0.0676801	0.079929	0.0789278	0.0848156	0.0953101	0.119174	0.172035	0.093935	0.113678	0.0720384	0.0723562	0.0893753	0.0691704	0.181739	0.0676801	0.0848156	0.119174	0.0723562	0	1	2.62741	2.14275	2.51173	1.02202	0.580413	2.62741	2.14275	2.51173	1.02202	-1.72291	29.5	18.2	18	70.3	15.4	0
Racgap1	Rac GTPase-activating protein 1	ENSMUSG00000023015	99518377	99549537	-1	15	0.0111719	0.0111305	0.0236728	0.0669565	0.0151797	0.0293112	0.81243	0.816327	0.978686	0.806404	0.990105	0.950076	0.0732357	0.057101	0.0454662	0.093617	0.072572	0.0575139	0.0697643	0.0111719	0.0293112	0.816327	0.950076	0.057101	0.072572	0	1	2.62366	0.0308514	0.403891	0.0136855	0.195651	2.62366	-32.4134	-2.47592	-73.0699	-5.11115	9.3	0	0	0	0	0
Frmpd3	FERM and PDZ domain containing 3	ENSMUSG00000042425	139243012	139336216	1	X	0.00855717	0.0048014	0.0236728	0.024058	0.0224246	0.0207621	0.0035835	0.0062474	0.000888099	0.0014892	0.00353399	0.00075643	0.0106525	0.0746706	0.00257356	0.00607903	0.00160085	0.00185529	0.00544021	0.00855717	0.0224246	0.0035835	0.0014892	0.0106525	0.00185529	0	1	2.62057	15.0581	12.0869	2.38794	0.803304	2.62057	15.0581	12.0869	2.38794	-1.24486	41.1	32.2	25	41.5	23.3	0
Ppef2	protein phosphatase, EF hand calcium-binding domain 2	ENSMUSG00000029410	92374538	92404137	-1	5	0.000237699	0.000654736	0.00100735	0.00347826	0.00103498	0.00170982	0.00204771	0.00208247	0.0035524	0.0022338	0.001178	0.00302572	0.00332889	0.000732064	0.000428927	0.00121581	0.00320171	0.00278293	0.00187877	0.000654736	0.00170982	0.00208247	0.0022338	0.000732064	0.00278293	0	1	2.61146	0.765429	0.614395	0.314404	0.894369	2.61146	-1.30646	-1.62762	-3.18062	-1.11811	42.9	30.4	13.8	2.7	30.1	0
Igsf23	immunoglobulin superfamily, member 23	ENSMUSG00000040498	19671230	19684681	-1	7	0.00213929	0.000654736	0.000503677	0.000289855	0.00172497	0.00170982	0.00563121	0.00416493	0.0079929	0.0022338	0.00471198	0.0075643	0.0153129	0.00585652	0.00814961	0.00790274	0.00747065	0.00649351	0.00517159	0.000654736	0.00170982	0.00563121	0.00471198	0.00814961	0.00747065	0	1	2.61146	0.362866	0.228872	0.116269	0.0803395	2.61146	-2.75584	-4.36926	-8.60073	-12.4472	50.6	3.6	3.7	3.9	4.2	0
Serpinb12	serine (or cysteine) peptidase inhibitor, clade B (ovalbumin), member 12	ENSMUSG00000059956	106862179	106884810	1	1	0.0011885	0.000654736	0	0.0026087	0.000344994	0.00170982	0	0.00208247	0	0.0014892	0.00176699	0.00075643	0.00199734	0.00292826	0.000857854	0.000607903	0	0.00185529	0.00102317	0.000654736	0.00170982	0	0.0014892	0.00199734	0.000607903	4	0	2.61146	1.14814	2.81265	0	0.327804	2.61146	1.14814	2.81265	0	-3.0506	100	100	100	100	100	0
3110035E14Rik	vexin	ENSMUSG00000067879	9671424	9697368	1	1	0.000950796	0.000654736	0	0.00231884	0	0.00170982	0.00204771	0	0.0017762	0	0	0	0.00199734	0.00292826	0.00343141	0.00607903	0.00160085	0.00278293	0.00165534	0.000654736	0.00170982	0.0017762	0	0.00292826	0.00278293	6	0	2.61146	0	0.614395	0.368616	0.223592	2.61146	0	-1.62762	-2.71285	-4.47243	100	100	100	100	100	0
D230022J07Rik	RIKEN cDNA D230022J07 gene	ENSMUSG00000087176	73217314	73250842	1	2	0.000713097	0.000654736	0.000503677	0.00202899	0.000344994	0.00170982	0	0.0031237	0.0026643	0.000744602	0.000588998	0.00226929	0	0.00292826	0.00171571	0.00303951	0	0.00371058	0.00122721	0.000654736	0.00170982	0.0026643	0.000744602	0.00171571	0.00303951	3	0	2.61146	2.29629	0.562531	0.245744	0.381613	2.61146	2.29629	-1.77768	-4.06927	-2.62046	100	100	100	100	100	0
Gm4353	predicted gene 4353	ENSMUSG00000091900	115682602	115683793	-1	7	0.000475398	0.000654736	0.0065478	0.00144928	0.00344994	0.00170982	0.00716699	0.00520616	0.000888099	0.00521221	0.0123689	0.0113464	0.00466045	0.00292826	0.00343141	0.00425532	0.00373533	0.00649351	0.00399532	0.000654736	0.00170982	0.00520616	0.0113464	0.00343141	0.00425532	0	1	2.61146	0.150692	0.401808	0.125762	0.190806	2.61146	-6.63605	-2.48875	-7.95155	-5.24091	50.2	3.5	2.6	12.2	9.7	0
Gm16863	predicted gene, 16863	ENSMUSG00000096918	21066249	21115622	-1	16	0.000713097	0.000654736	0.000503677	0.00347826	0.00103498	0.00170982	0.00255964	0.00520616	0.0026643	0.0014892	0.00235599	0.00605144	0.00199734	0.00146413	0.00128678	0.00182371	0.00266809	0.000927644	0.00176676	0.000654736	0.00170982	0.0026643	0.00235599	0.00146413	0.00182371	0	1	2.61146	0.725733	0.937551	0.245744	0.447185	2.61146	-1.37792	-1.06661	-4.06927	-2.23621	16.1	20	28.7	3	3	0
Gm17080	predicted gene 17080	ENSMUSG00000067389	45897046	45899303	1	17	0.00190159	0.00196421	0.00503677	0.00550725	0.00206996	0.00512946	0.00460735	0.0197834	0.0142096	0.0014892	0.00530098	0.00605144	0.00732357	0.00732064	0.00428927	0.00425532	0.00373533	0.0102041	0.00508311	0.00196421	0.00512946	0.0142096	0.00530098	0.00732064	0.00425532	0	1	2.61146	0.967644	1.20542	0.138231	0.268311	2.61146	-1.03344	1.20542	-7.23426	-3.72702	29.1	23.6	58.3	3.3	0	0
Ugt1a6a	UDP glucuronosyltransferase 1 family, polypeptide A6A	ENSMUSG00000054545	88062531	88146719	1	1	0.0320894	0.0246617	0.136496	0.0727536	0.107293	0.0837811	0.00819085	0.0208247	0.0239787	0.011169	0.0141359	0.0143722	0.0319574	0.103953	0.0591919	0.0261398	0.0138741	0.0139147	0.0254008	0.0320894	0.0837811	0.0208247	0.0141359	0.0591919	0.0139147	0	1	2.61087	5.92682	6.02107	1.54093	0.542124	2.61087	5.92682	6.02107	1.54093	-1.8446	42.6	27.9	9.4	33.9	14.6	0
Efcab12	EF-hand calcium binding domain 12	ENSMUSG00000030321	115787690	115815373	-1	6	0.0187782	0.0165866	0.0367684	0.0489855	0.0455392	0.0598437	0.028668	0.0281133	0.0452931	0.0253165	0.0347509	0.0370651	0.0213049	0.0263543	0.00857854	0.0115502	0.00480256	0.00556586	0.0272338	0.0187782	0.0489855	0.028668	0.0347509	0.0213049	0.00556586	0	1	2.60863	1.40962	8.80106	0.655025	0.881403	2.60863	1.40962	8.80106	-1.52666	-1.13455	29.9	32.6	21.9	10.2	20.8	0
Slx1b	SLX1 structure-specific endonuclease subunit homolog B (S. cerevisiae)	ENSMUSG00000059772	126288640	126294956	-1	7	0.056097	0.0541248	0.158155	0.135942	0.150072	0.146312	0.124398	0.174927	0.197158	0.127327	0.131935	0.138427	0.260985	0.183016	0.194304	0.186018	0.154749	0.221707	0.152411	0.056097	0.146312	0.174927	0.131935	0.194304	0.186018	0	1	2.60819	1.10896	0.786545	0.320688	0.288708	2.60819	1.10896	-1.27138	-3.1183	-3.46371	28.2	17.6	0	0	0	0
1700006J14Rik	RIKEN cDNA 1700006J14 gene	ENSMUSG00000034764	120200062	120220241	1	10	0.00356549	0.00218245	0.00453309	0.00927536	0.00827986	0.0134343	0.00716699	0.0114536	0.0062167	0.00595681	0.00883496	0.00983359	0.0133156	0.00878477	0.00686283	0.00547112	0.00426894	0.00463822	0.00701491	0.00356549	0.00927536	0.00716699	0.00883496	0.00878477	0.00463822	0	1	2.60143	1.04985	1.99977	0.497487	0.405871	2.60143	1.04985	1.99977	-2.0101	-2.46384	32.2	62.8	17.1	0	0	0
Gm44956	predicted gene 44956	ENSMUSG00000109508	11012957	11020814	-1	8	0.0240076	0.0120035	0.0750478	0.0231884	0.0624439	0.0715681	0.000511928	0.0031237	0	0.00372301	0.000588998	0	0.0206391	0.206442	0.000857854	0.0103343	0.000533618	0.000927644	0.00702868	0.0240076	0.0624439	0.000511928	0.000588998	0.0206391	0.000927644	2	0	2.60101	106.017	67.3146	46.8965	1.16321	2.60101	106.017	67.3146	46.8965	1.16321	100	100	100	100	100	0
Sox8	SRY (sex determining region Y)-box 8	ENSMUSG00000024176	25784866	25789660	-1	17	0.00356549	0.00501964	0.0120882	0.0130435	0.0134548	0.00830484	0.0122863	0.00520616	0.0275311	0.00670141	0.0188479	0.0204236	0.0619174	0.0190337	0.0493266	0.0522796	0.0554963	0.0463822	0.0161513	0.00501964	0.0130435	0.0122863	0.0188479	0.0493266	0.0522796	0	1	2.59849	0.692038	0.249494	0.408557	0.101763	2.59849	-1.44501	-4.00811	-2.44764	-9.82671	32.8	19.7	0	3	2.8	0
Ccnf	cyclin F	ENSMUSG00000072082	24441172	24470458	-1	17	0.00475398	0.00305543	0.00302206	0.0252174	0.00793487	0.00415242	0.365005	0.423782	0.476021	0.419211	0.457651	0.44705	0.0246338	0.00585652	0.0141546	0.0297872	0.029349	0.0408163	0.0272832	0.00305543	0.00793487	0.423782	0.44705	0.0141546	0.0297872	0	1	2.59697	0.0177494	0.266385	0.00720992	0.215862	2.59697	-56.34	-3.75397	-138.698	-4.63259	16.8	0	0	4.2	4.5	0
Cacng4	calcium channel, voltage-dependent, gamma subunit 4	ENSMUSG00000020723	107623183	107685383	-1	11	0.00475398	0.00545613	0.0125919	0.00318841	0.0141448	0.0170982	0.0127982	0.00832986	0.0168739	0.00670141	0.010602	0.0166415	0.0126498	0.00732064	0.00214463	0.00121581	0.000533618	0.00463822	0.00782525	0.00545613	0.0141448	0.0127982	0.010602	0.00732064	0.00121581	0	1	2.59245	1.33417	11.6341	0.42632	0.745308	2.59245	1.33417	11.6341	-2.34565	-1.34173	44.9	62.3	17.1	3.2	14.2	0
Fbxl16	F-box and leucine-rich repeat protein 16	ENSMUSG00000025738	26028059	26040229	1	17	0.0318517	0.0272807	0.0574192	0.0956522	0.0703788	0.0825598	0.0532405	0.0478967	0.0657194	0.0357409	0.0695017	0.0771558	0.0446072	0.0446559	0.064339	0.056535	0.029349	0.0315399	0.0548877	0.0318517	0.0825598	0.0532405	0.0695017	0.0446559	0.0315399	0	1	2.59201	1.18788	2.61763	0.59826	0.713269	2.59201	1.18788	2.61763	-1.67151	-1.402	9.3	34.7	9.2	4.6	3.3	0
Gm17120	predicted gene 17120	ENSMUSG00000091172	123464453	123466390	1	9	0.000475398	0.00196421	0.00100735	0.0026087	0.00137998	0.00341964	0.00153578	0.0062474	0.0026643	0.00446761	0.00412298	0.00151286	0.00665779	0.00292826	0.00171571	0.00243161	0.00640342	0.00463822	0.0026365	0.00100735	0.0026087	0.0026643	0.00412298	0.00292826	0.00463822	0	1	2.58965	0.63272	0.562435	0.378093	0.344011	2.58965	-1.58048	-1.77798	-2.64485	-2.90688	33.7	24.9	3.5	0	0	0
Gm37359	predicted gene, 37359	ENSMUSG00000103620	65736537	65779702	-1	3	0.000950796	0.00130947	0.00100735	0.0026087	0.00206996	0.00293112	0.00102386	0.00104123	0.000888099	0.0014892	0.001178	0	0.00466045	0.00219619	0.000857854	0.000607903	0.00213447	0.000927644	0.00110961	0.00100735	0.0026087	0.00102386	0.001178	0.00219619	0.000927644	1	0	2.58965	2.21452	2.81217	0.983882	0.458682	2.58965	2.21452	2.81217	-1.01638	-2.18016	100	100	100	100	100	0
Gna15	guanine nucleotide binding protein, alpha 15	ENSMUSG00000034792	81338140	81360059	-1	10	0.00166389	0.0024007	0.00503677	0.00637681	0.00620989	0.0061065	0.0255964	0.0395668	0.0390764	0.0275503	0.0253269	0.0257186	0.00998668	0.00585652	0.0201596	0.0237082	0.0213447	0.0315399	0.0207521	0.0024007	0.00620989	0.0390764	0.0257186	0.00998668	0.0237082	0	1	2.5867	0.241455	0.26193	0.0614361	0.24039	2.5867	-4.14155	-3.81781	-16.2771	-4.15991	39	0	0	0	3.7	0
Acot7	acyl-CoA thioesterase 7	ENSMUSG00000028937	152262591	152356312	1	4	0.294509	0.283064	0.527853	0.761739	0.611675	0.786517	0.588205	0.712203	0.851687	0.620253	0.873483	0.760212	0.25233	0.762079	0.206743	0.220061	0.171291	0.233766	0.59994	0.294509	0.761739	0.712203	0.760212	0.25233	0.220061	0	1	2.58647	1.00201	3.46149	0.413518	1.16716	2.58647	1.00201	3.46149	-2.41827	1.16716	10.5	59.6	21.2	0	54.1	0
Aldh1b1	aldehyde dehydrogenase 1 family, member B1	ENSMUSG00000035561	45799022	45804604	1	4	0.0451628	0.0423396	0.122393	0.116812	0.157662	0.115291	0.0465854	0.0416493	0.0568384	0.0476545	0.0329839	0.0559758	0.0499334	0.111274	0.0278802	0.0425532	0.0416222	0.0500928	0.048794	0.0451628	0.116812	0.0465854	0.0476545	0.0499334	0.0425532	0	1	2.58645	2.45122	2.74507	0.969462	0.904461	2.58645	2.45122	2.74507	-1.0315	-1.10563	50.7	28.8	23.7	23.1	21.4	0
Radil	Ras association and DIL domains	ENSMUSG00000029576	142470594	142536853	-1	5	0.00142619	0.00283719	0.00151103	0.00521739	0.00206996	0.00390816	0.0092147	0.013536	0.0053286	0.00744602	0.00706797	0.00453858	0.00865513	0.00512445	0.0102942	0.00547112	0.011206	0.00649351	0.00539986	0.00151103	0.00390816	0.0092147	0.00706797	0.00865513	0.00649351	0	1	2.58642	0.552939	0.601856	0.16398	0.174582	2.58642	-1.80852	-1.66153	-6.09829	-5.72796	17.6	0	0	3.8	3	0
Gm11773	predicted gene 11773	ENSMUSG00000087638	120721855	120725070	1	11	0.000950796	0.000436491	0.00402941	0.00057971	0.00655489	0.0024426	0	0	0	0	0.000588998	0.00075643	0	0.00146413	0.000857854	0	0.000533618	0	0.000556664	0.000950796	0.0024426	0	0.000588998	0.000857854	0	7	0	2.569	4.14704	0	0	1.10834	2.569	4.14704	0	0	1.10834	100	100	100	100	100	0
Nmbr	neuromedin B receptor	ENSMUSG00000019865	14581335	14646594	1	10	0.000475398	0.000218245	0.00100735	0.00173913	0.000689988	0.0012213	0.00153578	0.00104123	0.000888099	0.0022338	0.00235599	0.00226929	0	0.000732064	0.000857854	0.000607903	0	0	0.000872977	0.000475398	0.0012213	0.00104123	0.00226929	0.000732064	0	3	0	2.569	0.538186	0	0.456572	0.649394	2.569	-1.85809	0	-2.19023	-1.5399	100	100	100	100	100	0
Vwa5b2	von Willebrand factor A domain containing 5B2	ENSMUSG00000046613	20408221	20424127	1	16	0.000475398	0.000654736	0	0.00289855	0.000344994	0.0012213	0	0.00208247	0.000888099	0.0014892	0.00235599	0.00605144	0.000665779	0.00146413	0.00214463	0.00121581	0.00106724	0.00185529	0.00121855	0.000475398	0.0012213	0.000888099	0.00235599	0.00146413	0.00121581	2	0	2.569	0.518381	1.00452	0.535298	0.324697	2.569	-1.92908	1.00452	-1.86812	-3.0798	100	100	100	100	100	0
Epha6	Eph receptor A6	ENSMUSG00000055540	59473846	60425894	-1	16	0.000475398	0.000872981	0	0.00202899	0.000689988	0.0012213	0.00204771	0	0	0.000744602	0.00176699	0.00075643	0.00133156	0	0	0.00182371	0	0	0.000717295	0.000475398	0.0012213	0	0.00075643	0	0	7	0	2.569	1.61456	0	0	0	2.569	1.61456	0	0	0	100	100	100	100	100	0
Gm15489	predicted gene 15489	ENSMUSG00000086942	121738231	121758624	-1	7	0.000475398	0.000436491	0.00151103	0.00173913	0.00103498	0.0012213	0.00153578	0	0.000888099	0.0014892	0.00294499	0.00378215	0.000665779	0.00219619	0.00257356	0.000607903	0.00160085	0.00185529	0.00150012	0.000475398	0.0012213	0.000888099	0.00294499	0.00219619	0.00160085	1	0	2.569	0.414704	0.762905	0.535298	0.216465	2.569	-2.41136	-1.31078	-1.86812	-4.61969	100	100	100	100	100	0
Gm26614	predicted gene, 26614	ENSMUSG00000097240	117702212	117710270	1	9	0.000475398	0.00109123	0	0.00144928	0.000344994	0.0012213	0.00102386	0.00104123	0.0017762	0.000744602	0.001178	0.00226929	0.000665779	0.00219619	0.000428927	0.000607903	0.00213447	0	0.00103254	0.000475398	0.0012213	0.00104123	0.001178	0.000665779	0.000607903	2	0	2.569	1.03676	2.00904	0.456572	0.714048	2.569	1.03676	2.00904	-2.19023	-1.40047	100	100	100	100	100	0
Gm1627	predicted gene 1627	ENSMUSG00000100987	133889900	133899676	1	1	0.000475398	0.000218245	0.000503677	0.00057971	0.00137998	0.0012213	0	0.00104123	0	0	0	0	0.00266312	0.00219619	0.00171571	0.00303951	0.00106724	0.00371058	0.000810471	0.000475398	0.0012213	0	0	0.00219619	0.00303951	5	0	2.569	0	0.401808	0	0.216465	2.569	0	-2.48875	0	-4.61969	100	100	100	100	100	0
Gm21190	predicted gene, 21190	ENSMUSG00000106445	15729454	15734220	-1	5	0.000475398	0.000218245	0.000503677	0.000869565	0.00172497	0.0012213	0.00102386	0.00104123	0.0026643	0	0.000588998	0	0.00199734	0.00146413	0.000857854	0.000607903	0.00106724	0	0.000863709	0.000475398	0.0012213	0.00104123	0	0.00146413	0.000607903	3	0	2.569	0	2.00904	0.456572	0.324697	2.569	0	2.00904	-2.19023	-3.0798	100	100	100	100	100	0
Mbl2	mannose-binding lectin (protein C) 2	ENSMUSG00000024863	30210342	30217087	1	19	0.00213929	0.00174596	0.00100735	0.0208696	0.00448492	0.00317538	0.0102386	0.013536	0.0079929	0.00670141	0.00647897	0.01059	0	0.00219619	0	0.00547112	0.000533618	0.0278293	0.00497802	0.00174596	0.00448492	0.0102386	0.00670141	0	0.00547112	2	0	2.56874	0.66925	0.819744	0.170528	0	2.56874	-1.49421	-1.21989	-5.86413	0	100	100	100	100	100	0
Dnm1	dynamin 1	ENSMUSG00000026825	32198483	32243350	-1	2	0.0242453	0.0255347	0.0488567	0.0666667	0.0655489	0.0459209	0.0383946	0.0531029	0.0701599	0.0320179	0.0488868	0.0385779	0.0519308	0.0541728	0.0510423	0.0790274	0.058698	0.0584416	0.0514865	0.0255347	0.0655489	0.0531029	0.0385779	0.0519308	0.058698	0	1	2.56705	1.69913	1.11671	0.480853	0.491707	2.56705	1.69913	1.11671	-2.07964	-2.03373	18.7	17.4	50.8	3.7	3.7	0
Nxpe3	neurexophilin and PC-esterase domain family, member 3	ENSMUSG00000075033	55660316	55715648	-1	16	0.293083	0.267351	0.724791	0.448406	0.750362	0.760625	0.223713	0.184298	0.154529	0.233805	0.21734	0.198185	0.313582	0.787701	0.292957	0.392097	0.376734	0.288497	0.29302	0.293083	0.750362	0.184298	0.21734	0.313582	0.376734	0	1	2.56024	3.45248	1.99175	1.59026	0.93463	2.56024	3.45248	1.99175	1.59026	-1.06994	22.9	10.6	10.7	30.2	14.3	0
Rftn2	raftlin family member 2	ENSMUSG00000025978	55209318	55265941	-1	1	0.0166389	0.0176779	0.0458346	0.0614493	0.0369144	0.0451881	0.0650148	0.07601	0.098579	0.0446761	0.0742137	0.0552194	0.0898802	0.0424597	0.144119	0.153799	0.10032	0.0992579	0.0632321	0.0176779	0.0451881	0.07601	0.0552194	0.0898802	0.10032	0	1	2.55619	0.818338	0.450439	0.232573	0.196683	2.55619	-1.22199	-2.22006	-4.29973	-5.08433	28.3	16.6	0	0	0	0
Setd4	SET domain containing 4	ENSMUSG00000022948	93380345	93400951	-1	16	0.017352	0.0255347	0.0664853	0.0515942	0.0721038	0.0652174	0.0373707	0.0593503	0.0728242	0.0461653	0.0730357	0.0506808	0.0552597	0.114202	0.0540448	0.0559271	0.0378869	0.0723562	0.0555934	0.0255347	0.0652174	0.0593503	0.0506808	0.0552597	0.0559271	0	1	2.55407	1.28683	1.16612	0.430237	0.462086	2.55407	1.28683	1.16612	-2.3243	-2.1641	50.6	34.4	55	10.6	9.4	0
Gm26694	#N/A	ENSMUSG00000097518	#N/A	#N/A	#N/A	#N/A	0.00261469	0.00283719	0.00604412	0.0127536	0.00724488	0.00537372	0.0163817	0.0364431	0.0293073	0.014892	0.0206149	0.0302572	0.00998668	0.00951684	0.0064339	0.00607903	0.00800427	0.0111317	0.00975176	0.00283719	0.00724488	0.0293073	0.0206149	0.00951684	0.00800427	0	1	2.55354	0.351439	0.905127	0.0968083	0.298123	2.55354	-2.84545	-1.10482	-10.3297	-3.35432	9.3	0	28.8	0	0	0
Atp2b2	ATPase, Ca++ transporting, plasma membrane 2	ENSMUSG00000030302	113720792	114019574	-1	6	0.0187782	0.0259712	0.0277022	0.0788406	0.0662389	0.0571568	0.020989	0.0197834	0.0168739	0.0208488	0.0253269	0.0113464	0.0106525	0.0366032	0.00986532	0.0115502	0.00533618	0.00371058	0.0203161	0.0259712	0.0662389	0.0197834	0.0208488	0.0106525	0.00533618	0	1	2.55047	3.1771	12.4132	1.31278	2.43805	2.55047	3.1771	12.4132	1.31278	2.43805	28.4	28.5	21.6	20.4	28.5	0
Gm10617	predicted gene 10617	ENSMUSG00000074065	118528801	118529973	1	8	0.00285239	0.00174596	0.00201471	0.00550725	0.00103498	0.00512946	0.0035835	0.00416493	0.0035524	0	0.00353399	0.00605144	0.00998668	0.00878477	0.00386034	0.00425532	0.000533618	0.00649351	0.00372192	0.00201471	0.00512946	0.0035835	0.00353399	0.00878477	0.00425532	1	0	2.54601	1.45147	1.20542	0.562218	0.229341	2.54601	1.45147	1.20542	-1.77867	-4.36032	100	100	100	100	100	0
C3ar1	complement component 3a receptor 1	ENSMUSG00000040552	122824097	122833120	-1	6	0.0140242	0.0135312	0.0377758	0.04	0.0327744	0.0356619	0.322515	0.192628	0.328597	0.254654	0.150783	0.239788	0.311585	0.104685	0.488548	0.675988	0.677695	0.624304	0.216208	0.0140242	0.0356619	0.322515	0.239788	0.311585	0.675988	0	1	2.54288	0.148723	0.0527553	0.0434841	0.0450094	2.54288	-6.72392	-18.9554	-22.9969	-22.2176	40.1	3.4	2.3	3.6	2.5	0
Gm11744	photoreceptor disc component	ENSMUSG00000075410	116544360	116559215	1	11	0.000950796	0.000872981	0.00251838	0.00289855	0.00241496	0.00048852	0.00614314	0.0166597	0.00976909	0.00372301	0.00530098	0.00453858	0.0133156	0.00512445	0.00900746	0.0109422	0.011206	0.0148423	0.00521271	0.000950796	0.00241496	0.00976909	0.00453858	0.00900746	0.011206	0	1	2.53993	0.532096	0.215506	0.097327	0.105556	2.53993	-1.87936	-4.64023	-10.2746	-9.4736	48.4	0	0	0	3.4	0
Gm11627	predicted gene 11627	ENSMUSG00000078640	102467224	102470287	-1	11	0.000950796	0.000872981	0.00201471	0.00434783	0.00241496	0.00097704	0.00460735	0.013536	0.0133215	0.00446761	0.00294499	0.00907716	0.00599201	0.00219619	0.00214463	0.00303951	0.00320171	0.00649351	0.00312061	0.000950796	0.00241496	0.0133215	0.00446761	0.00219619	0.00320171	0	1	2.53993	0.540548	0.754272	0.0713731	0.432929	2.53993	-1.84997	-1.32578	-14.0109	-2.30985	17.4	0	8.1	0	0	0
Pla2g5	phospholipase A2, group V	ENSMUSG00000041193	138526555	138590793	-1	4	0.0461136	0.067656	0.104765	0.282029	0.171807	0.0886663	0.156138	0.196793	0.192718	0.218913	0.254447	0.272315	0.057257	0.0307467	0.0446084	0.0601824	0.0864461	0.12616	0.115462	0.067656	0.171807	0.192718	0.254447	0.0446084	0.0864461	0	1	2.53942	0.675218	1.98745	0.351063	1.51667	2.53942	-1.481	1.98745	-2.84849	1.51667	14.3	3.7	28.6	3.6	23.2	0
Rarg	retinoic acid receptor, gamma	ENSMUSG00000001288	102143373	102165952	-1	15	0.167102	0.173069	0.413519	0.352174	0.438833	0.486566	0.344527	0.427947	0.453819	0.262844	0.32336	0.400151	0.792943	0.597365	0.79523	0.960486	0.682497	0.689239	0.43339	0.173069	0.438833	0.427947	0.32336	0.792943	0.689239	0	1	2.5356	1.3571	0.636691	0.404416	0.218261	2.5356	1.3571	-1.57062	-2.4727	-4.58167	14.9	29.5	2	2.7	2.7	0
Gm42688	predicted gene 42688	ENSMUSG00000079511	83078598	83086920	1	6	0.00356549	0.0024007	0.0216581	0.0113043	0.00551991	0.00903762	0.0168936	0.0499792	0.0346359	0.0208488	0.0235599	0.0219365	0.0426099	0.0366032	0.035172	0.0322188	0.0346852	0.0482375	0.0227482	0.00356549	0.00903762	0.0346359	0.0219365	0.0366032	0.0346852	0	1	2.53475	0.411991	0.260561	0.102942	0.0974091	2.53475	-2.42724	-3.83787	-9.71421	-10.266	29.8	3.4	3.6	0	0	0
Fam117a	family with sequence similarity 117, member A	ENSMUSG00000038893	95227844	95272698	1	11	0.0601379	0.0796595	0.233706	0.214783	0.201822	0.199805	0.142316	0.150979	0.190053	0.141474	0.186712	0.197428	0.190413	0.245974	0.153985	0.234043	0.175027	0.198516	0.190233	0.0796595	0.201822	0.150979	0.186712	0.190413	0.198516	0	1	2.53355	1.08092	1.01665	0.527621	0.418352	2.53355	1.08092	1.01665	-1.8953	-2.39033	49.8	40	43	9.2	10.6	0
RP24-553O21.3	predicted gene 45875	ENSMUSG00000110698	126755987	126773547	-1	8	0.00309009	0.000872981	0.00503677	0.00724638	0.00862485	0.00781632	0.0035835	0.00104123	0.0017762	0.0014892	0.00883496	0.00302572	0.00998668	0.100293	0.00343141	0.00668693	0.00426894	0.00278293	0.00392622	0.00309009	0.00781632	0.0017762	0.00302572	0.00998668	0.00426894	0	1	2.52948	2.58329	1.83097	1.73972	0.309421	2.52948	2.58329	1.83097	1.73972	-3.23184	32.3	50.2	40	59.8	0	0
Cnksr2	connector enhancer of kinase suppressor of Ras 2	ENSMUSG00000025658	156604432	156826290	-1	X	0.000713097	0.00109123	0.00201471	0.0026087	0.00275995	0.00464094	0.00102386	0.00104123	0	0.0022338	0.00294499	0.00151286	0.00199734	0.00439239	0.00257356	0.00729483	0.00373533	0.000927644	0.00212426	0.00109123	0.00275995	0.00102386	0.0022338	0.00257356	0.00373533	1	0	2.52922	1.23554	0.738879	1.0658	0.424014	2.52922	1.23554	-1.3534	1.0658	-2.35841	100	100	100	100	100	0
Cox6a2	cytochrome c oxidase subunit 6A2	ENSMUSG00000030785	127804607	127805559	-1	7	0.00927026	0.00654736	0.00302206	0.0255072	0.0165597	0.0073278	0.0240606	0.0166597	0.0133215	0.0156366	0.00294499	0.0196672	0.00199734	0.00219619	0.000857854	0.00121581	0.00106724	0.000927644	0.00693758	0.00654736	0.0165597	0.0166597	0.0156366	0.00199734	0.00106724	0	1	2.52922	1.05903	15.5165	0.393005	3.27804	2.52922	1.05903	15.5165	-2.5445	3.27804	23.4	69.5	17.3	0	29.7	0
Bcorl1	BCL6 co-repressor-like 1	ENSMUSG00000036959	47430235	47496926	1	X	0.11885	0.0973374	0.275008	0.235942	0.30049	0.301661	0.269274	0.267597	0.226465	0.211467	0.173165	0.216339	0.278296	0.393851	0.419062	0.433435	0.270544	0.217996	0.268435	0.11885	0.30049	0.267597	0.211467	0.393851	0.270544	0	1	2.52832	1.42098	1.11069	0.444137	0.301763	2.52832	1.42098	1.11069	-2.25156	-3.31386	28.5	10.2	63.7	10.7	4	0
Fbxo27	F-box protein 27	ENSMUSG00000037463	28392274	28398763	1	7	0.00190159	0.00218245	0.00554045	0.00550725	0.00206996	0.00561798	0.00665506	0.0114536	0.0115453	0.00297841	0.00647897	0.0128593	0.00466045	0.00292826	0.00729176	0.00851064	0.00640342	0.00742115	0.0060107	0.00218245	0.00550725	0.0114536	0.00647897	0.00466045	0.00742115	0	1	2.52342	0.850018	0.742101	0.190548	0.468292	2.52342	-1.17645	-1.34752	-5.24802	-2.13542	42.8	21.2	3.2	0	3.2	0
Ano3	anoctamin 3	ENSMUSG00000074968	110485546	110781268	-1	2	0.0178274	0.00960279	0.0624559	0.0785507	0.0334644	0.0449438	0.0373707	0.0718451	0.0248668	0.0349963	0.0300389	0.0181543	0.0412783	0.0307467	0.0132967	0.0182371	0.0154749	0.0166976	0.0303928	0.0178274	0.0449438	0.0373707	0.0300389	0.0307467	0.0166976	0	1	2.52105	1.49619	2.69164	0.477043	0.579816	2.52105	1.49619	2.69164	-2.09625	-1.72469	49.2	32.5	9.8	12.8	20.7	0
Gm16314	retrotransposon Gag like 10	ENSMUSG00000086965	18317651	18320408	1	16	0.00618018	0.00545613	0.0105772	0.0194203	0.0155247	0.0085491	0.0174055	0.013536	0.0159858	0.0208488	0.0159029	0.0121029	0.00865513	0.00951684	0.01201	0.0176292	0.0149413	0.00927644	0.0128195	0.00618018	0.0155247	0.0159858	0.0159029	0.00951684	0.0149413	0	1	2.51202	0.976218	1.03905	0.386604	0.649394	2.51202	-1.02436	1.03905	-2.58662	-1.5399	9.8	29.5	61.8	0	2.8	0
Cfap45	cilia and flagella associated protein 45	ENSMUSG00000026546	172348368	172373437	1	1	0.00213929	0.0048014	0.00151103	0.0057971	0.00241496	0.00537372	0.0122863	0.0197834	0.0186501	0.0119136	0.0141359	0.015885	0.0106525	0.0102489	0.00729176	0.0139818	0.0117396	0.00463822	0.0104507	0.00213929	0.00537372	0.0186501	0.0141359	0.0102489	0.0117396	0	1	2.51191	0.380146	0.457743	0.114707	0.208734	2.51191	-2.63057	-2.18463	-8.71788	-4.79079	24.3	2.1	7.3	0	0	0
Igkv8-24	immunoglobulin kappa chain variable 8-24	ENSMUSG00000076583	70193842	70194405	-1	6	0.000237699	0.00174596	0.00151103	0.00695652	0.00379494	0	0	0	0.000888099	0.00521221	0	0.00378215	0.0166445	0.00146413	0.00300249	0.0158055	0.00747065	0.00278293	0.00226445	0.00151103	0.00379494	0	0.00378215	0.00300249	0.00747065	4	0	2.51149	1.00338	0.507979	0	0.50326	2.51149	1.00338	-1.96858	0	-1.98705	100	100	100	100	100	0
Stra6	stimulated by retinoic acid gene 6	ENSMUSG00000032327	57971071	58061279	1	9	0.0746375	0.0626364	0.117357	0.430145	0.187332	0.116268	0.111088	0.0666389	0.122558	0.0811616	0.179055	0.131619	0.105193	0.0688141	0.125247	0.322188	0.670224	0.59833	0.119957	0.0746375	0.187332	0.111088	0.131619	0.105193	0.59833	0	1	2.50989	1.42329	0.313091	0.671875	0.709529	2.50989	1.42329	-3.19396	-1.48837	-1.40939	17.9	50	0	19.2	19.8	0
Dvl2	dishevelled segment polarity protein 2	ENSMUSG00000020888	69891421	69903127	1	11	0.0760637	0.0709297	0.135489	0.189855	0.171807	0.190034	0.222177	0.299875	0.278863	0.200298	0.228531	0.248109	0.37217	0.270864	0.353865	0.333739	0.331377	0.326531	0.23832	0.0760637	0.189855	0.278863	0.228531	0.353865	0.331377	0	1	2.496	0.830763	0.572928	0.272763	0.214951	2.496	-1.20371	-1.74542	-3.66618	-4.65221	16.1	0	0	0	0	0
Chsy3	chondroitin sulfate synthase 3	ENSMUSG00000058152	59308473	59669071	1	18	0.00166389	0.00261894	0.00151103	0.00463768	0.00379494	0.00415242	0.0179175	0.0104123	0.0079929	0.014892	0.0265049	0.0121029	0.00599201	0.00585652	0.0171571	0.0133739	0.0272145	0.0204082	0.00920261	0.00166389	0.00415242	0.0104123	0.014892	0.00599201	0.0204082	0	1	2.4956	0.278835	0.203468	0.1598	0.277685	2.4956	-3.58635	-4.91477	-6.25781	-3.6012	24.5	3.4	2.7	0	0	0
Zfp982	zinc finger protein 982	ENSMUSG00000078496	147576874	147597943	1	4	0.00332779	0.00283719	0.00705148	0.0110145	0.00275995	0.00830484	0.00614314	0.00104123	0.0026643	0.011169	0.00647897	0.00907716	0.00532623	0.00658858	0.00986532	0.00668693	0.00533618	0.00649351	0.00648624	0.00332779	0.00830484	0.0026643	0.00907716	0.00658858	0.00649351	0	1	2.4956	0.914916	1.27894	1.24903	0.505084	2.4956	-1.093	1.27894	1.24903	-1.97987	29	28.2	38.8	56	3.1	0
Dmrta2	doublesex and mab-3 related transcription factor like family A2	ENSMUSG00000047143	109835250	109840884	1	4	0.00356549	0.00174596	0.000503677	0.00434783	0.00241496	0.00439668	0.00511928	0.00416493	0.0115453	0.00372301	0.00647897	0.00151286	0.00133156	0.00366032	0.00214463	0.00121581	0.00373533	0.00278293	0.0036129	0.00174596	0.00434783	0.00511928	0.00372301	0.00214463	0.00278293	0	1	2.49022	1.16783	1.56232	0.341056	0.814107	2.49022	1.16783	1.56232	-2.93207	-1.22834	36.3	63.8	40.8	0	21.3	0
Gnrh1	gonadotropin releasing hormone 1	ENSMUSG00000015812	67982630	67986888	1	14	0.00451628	0.0024007	0.00956986	0.0115942	0.00655489	0.011236	0.00767892	0.0270721	0.0275311	0.00967982	0.0159029	0.0173979	0.0213049	0.0153734	0.0124389	0.00911854	0.0133404	0.0194805	0.0120165	0.00451628	0.011236	0.0270721	0.0159029	0.0153734	0.0133404	0	1	2.48788	0.706533	0.842247	0.166825	0.293773	2.48788	-1.41536	-1.1873	-5.99432	-3.40398	40.3	3.9	17.9	0	0	0
Capsl	calcyphosine-like	ENSMUSG00000039676	9436114	9466124	1	15	0.00142619	0.00196421	0.00805883	0.00927536	0.00344994	0.0048852	0.0107505	0.0062474	0.0124334	0.011169	0.01178	0.0189107	0.0106525	0.00146413	0.00943639	0.0151976	0.0154749	0.0148423	0.0100444	0.00196421	0.0048852	0.0107505	0.01178	0.00943639	0.0151976	0	1	2.48711	0.414704	0.321446	0.182709	0.208152	2.48711	-2.41136	-3.11094	-5.47319	-4.80417	39	3.6	3.4	4.6	14.6	0
Gypc	glycophorin C	ENSMUSG00000090523	32661375	32693087	-1	18	0.0154504	0.0196421	0.0564118	0.106087	0.0465742	0.048852	0.0629671	0.0718451	0.089698	0.0483991	0.0630227	0.0771558	0.0719041	0.0505124	0.0840697	0.0924012	0.083778	0.0769944	0.0674339	0.0196421	0.048852	0.0718451	0.0630227	0.0719041	0.083778	0	1	2.48711	0.775148	0.583112	0.273395	0.27317	2.48711	-1.29008	-1.71494	-3.65771	-3.66072	38.2	13.1	2.6	0	0	0
Wdr76	WD repeat domain 76	ENSMUSG00000027242	121337204	121375341	1	2	0.0297124	0.0229158	0.0685001	0.107826	0.0738287	0.0576453	0.183782	0.106206	0.103908	0.180194	0.201437	0.152042	0.0778961	0.0754026	0.0746333	0.0699088	0.0960512	0.0881262	0.0830111	0.0297124	0.0738287	0.106206	0.180194	0.0754026	0.0881262	0	1	2.48478	0.409719	0.837762	0.279762	0.39405	2.48478	-2.4407	-1.19366	-3.57446	-2.53775	34.4	3.4	19.6	0	0	0
Scml2	Scm polycomb group protein like 2	ENSMUSG00000000037	159865521	160041209	1	X	0.00166389	0.00152772	0.000503677	0.00550725	0.00379494	0.00195408	0.0107505	0.00416493	0.0035524	0.00893522	0.00942396	0.0204236	0.00266312	0.00219619	0.00214463	0.00303951	0.000533618	0.00185529	0.00285131	0.00152772	0.00379494	0.00416493	0.00942396	0.00219619	0.00185529	0	1	2.48406	0.40269	2.04547	0.366805	0.695621	2.48406	-2.4833	2.04547	-2.72625	-1.43757	38	3.2	36.6	3.6	3.5	0
Nr1i3	nuclear receptor subfamily 1, group I, member 3	ENSMUSG00000005677	171041539	171048270	1	1	0.00285239	0.00196421	0.0125919	0.00318841	0.00827986	0.00708354	0.00255964	0.00416493	0.0044405	0.00521221	0.00530098	0.00529501	0.0106525	0.0204978	0.00557605	0.00729483	0.00640342	0.0241187	0.00543851	0.00285239	0.00708354	0.00416493	0.00529501	0.0106525	0.00729483	0	1	2.48337	1.33778	0.971035	0.684859	0.267768	2.48337	1.33778	-1.02983	-1.46016	-3.73458	34.6	38.7	32	13.2	3.4	0
Zfp324	zinc finger protein 324	ENSMUSG00000004500	12699765	12708163	1	7	0.0425481	0.0268442	0.117357	0.166667	0.105568	0.100147	0.133613	0.0926697	0.127886	0.120625	0.136058	0.152799	0.103862	0.155198	0.12396	0.141641	0.117396	0.0992579	0.119011	0.0425481	0.105568	0.127886	0.136058	0.12396	0.117396	0	1	2.48115	0.775903	0.899249	0.332703	0.343241	2.48115	-1.28882	-1.11204	-3.00569	-2.9134	48.1	2.8	14.3	2.6	4.7	0
Gm14443	predicted gene 14443	ENSMUSG00000078902	175008048	175017664	-1	2	0.00546708	0.00654736	0.015614	0.0182609	0.0162147	0.0100147	0.00870277	0.0114536	0.0195382	0.0171258	0.0153139	0.0128593	0.0226365	0.0153734	0.0128678	0.0139818	0.0160085	0.0296846	0.0153436	0.00654736	0.0162147	0.0114536	0.0153139	0.0153734	0.0160085	0	1	2.47653	1.05882	1.01288	0.571644	0.42589	2.47653	1.05882	1.01288	-1.74934	-2.34802	24.2	69.6	70.3	6.3	3.7	0
Mgat4a	mannoside acetylglucosaminyltransferase 4, isoenzyme A	ENSMUSG00000026110	37478421	37580097	-1	1	0.360114	0.351811	1.10658	0.891594	0.821431	0.930142	0.522166	0.370679	0.483126	0.457185	0.707386	0.619516	0.78229	0.806735	0.920048	0.955623	0.614194	0.520408	0.663451	0.360114	0.891594	0.483126	0.619516	0.806735	0.614194	0	1	2.47587	1.43918	1.45165	0.745383	0.446385	2.47587	1.43918	1.45165	-1.34159	-2.24022	31.7	31.8	49.3	5.4	9.6	0
Neurl1b	neuralized E3 ubiquitin protein ligase 1B	ENSMUSG00000034413	26633803	26665323	1	17	0.171856	0.150808	0.537927	0.502319	0.425378	0.416707	0.72489	0.966264	1.07638	0.799702	0.799859	0.84947	0.613182	0.505857	0.512996	0.584802	0.462647	0.527829	0.532878	0.171856	0.425378	0.966264	0.799859	0.512996	0.527829	0	1	2.47519	0.531816	0.8059	0.177857	0.335005	2.47519	-1.88035	-1.24085	-5.62251	-2.98503	50.1	0	0	4.1	11.2	0
Gm7609	predicted pseudogene 7609	ENSMUSG00000079457	85177334	85191507	1	1	0.0011885	0.000872981	0.00352574	0.00463768	0.00137998	0.00293112	0.00563121	0.00416493	0.0062167	0.0022338	0.000588998	0.00302572	0.00266312	0.00585652	0.00428927	0.00425532	0.00106724	0.00278293	0.00297842	0.0011885	0.00293112	0.00563121	0.0022338	0.00428927	0.00278293	0	1	2.46624	1.31216	1.05325	0.211055	0.277086	2.46624	1.31216	1.05325	-4.7381	-3.60899	34	62	69.2	0	3.3	0
Fam180a	family with sequence similarity 180, member A	ENSMUSG00000047420	35289603	35303076	-1	6	0.0104588	0.00589262	0.00755515	0.00521739	0.0186297	0.0195408	0.00870277	0.0156185	0.0213144	0.0126582	0.0182589	0.0226929	0.075233	0.0307467	0.046753	0.0735562	0.0554963	0.0742115	0.0190852	0.00755515	0.0186297	0.0156185	0.0182589	0.046753	0.0735562	0	1	2.46582	1.02031	0.253271	0.483731	0.161597	2.46582	1.02031	-3.94834	-2.06726	-6.18823	16	70.1	0	0	0	0
Ugt2b34	UDP glucuronosyltransferase 2 family, polypeptide B34	ENSMUSG00000029260	87037626	87054796	-1	5	0.806751	0.800524	2.55465	1.98899	2.0603	1.98095	0.719259	0.46439	0.516874	0.623232	0.909412	1.23752	0.55526	0.922401	0.585485	0.31307	0.0923159	0.218924	0.759891	0.806751	1.98899	0.516874	0.909412	0.585485	0.218924	0	1	2.46543	2.18711	9.08528	1.56083	1.37792	2.46543	2.18711	9.08528	1.56083	1.37792	37.5	23.5	31	32.1	50.5	0
Slc39a5	solute carrier family 39 (metal ion transporter), member 5	ENSMUSG00000039878	128231800	128237098	-1	10	0.509389	0.484505	0.801854	1.25159	1.46312	1.2257	0.637862	0.992295	0.833925	0.798958	0.569561	0.602874	0.567244	0.824305	0.448229	0.267477	0.200107	0.283859	0.620368	0.509389	1.25159	0.833925	0.602874	0.567244	0.267477	0	1	2.45705	2.07604	4.67926	0.610833	0.898008	2.45705	2.07604	4.67926	-1.63711	-1.11358	29.2	29.9	29.4	3.1	23.3	0
Cp	ceruloplasmin	ENSMUSG00000003617	20011218	20063309	1	3	0.910625	0.991707	3.55797	2.24986	2.43635	2.5342	1.66069	1.03811	1.71492	1.37305	3.68241	1.77912	7.86352	4.44143	9.31329	11.1653	12.9781	12.3831	2.48527	0.991707	2.43635	1.66069	1.77912	7.86352	12.3831	0	1	2.45672	1.36941	0.196748	0.597164	0.126115	2.45672	1.36941	-5.08265	-1.67458	-7.92928	41	49.6	0	10.9	0	0
Siglec1	sialic acid binding Ig-like lectin 1, sialoadhesin	ENSMUSG00000027322	130911140	130928685	-1	2	0.00309009	0.00392842	0.00201471	0.0104348	0.00758987	0.00586224	0.164329	0.109329	0.122558	0.0945644	0.129579	0.0748865	0.0525965	0.0241581	0.168568	0.167781	0.157417	0.0899814	0.082434	0.00309009	0.00758987	0.122558	0.0945644	0.0525965	0.157417	0	1	2.4562	0.0802614	0.048215	0.0252133	0.0587508	2.4562	-12.4593	-20.7404	-39.6616	-17.021	23.2	0	0	0	0	0
Wfdc16	WAP four-disulfide core domain 16	ENSMUSG00000070530	164476627	164480716	-1	2	0.0204421	0.02488	0.0261912	0.0550725	0.061064	0.0747435	0.020989	0.0322782	0.0852575	0.0446761	0.0223819	0.075643	0.0565912	0.0534407	0.0347431	0.0340426	0.0272145	0.0398887	0.0373159	0.02488	0.061064	0.0322782	0.0446761	0.0534407	0.0340426	0	1	2.45434	1.36682	1.79375	0.770797	0.465562	2.45434	1.36682	1.79375	-1.29736	-2.14794	22.2	50.7	23.7	2.9	0	0
Kif22	kinesin family member 22	ENSMUSG00000030677	126626901	126641643	-1	7	0.00499168	0.00567438	0.0100735	0.033913	0.0110398	0.0139228	0.461247	0.596626	0.690053	0.481757	0.620214	0.604387	0.0446072	0.0263543	0.0321695	0.0522796	0.0522946	0.038961	0.0417841	0.00567438	0.0139228	0.596626	0.604387	0.0321695	0.0522796	0	1	2.45363	0.0230362	0.266314	0.00951077	0.17639	2.45363	-43.4099	-3.75496	-105.144	-5.66926	10.5	3.3	2.6	0	0	0
Clec2d	C-type lectin domain family 2, member d	ENSMUSG00000030157	129157578	129163497	1	6	0.295222	0.286338	0.377758	0.417681	0.724143	0.750122	0.923006	1.17035	1.04174	0.763961	1.34174	1.04463	2.11119	0.834553	1.17269	2.00669	2.07631	2.70872	0.982373	0.295222	0.724143	1.04174	1.04463	1.17269	2.07631	0	1	2.45287	0.693205	0.348765	0.283393	0.251749	2.45287	-1.44257	-2.86726	-3.52867	-3.97221	16.6	0	0	2.2	3.8	0
Arhgef15	Rho guanine nucleotide exchange factor (GEF) 15	ENSMUSG00000052921	68833981	68848306	-1	11	0.130259	0.116325	0.37121	0.368116	0.31843	0.309477	0.295382	0.343607	0.391652	0.212211	0.232065	0.323752	0.333555	0.376281	0.280089	0.338602	0.177161	0.199443	0.313953	0.130259	0.31843	0.343607	0.232065	0.333555	0.199443	0	1	2.44459	1.37216	1.59659	0.379093	0.390517	2.44459	1.37216	1.59659	-2.63787	-2.56071	41.5	48.5	51.4	4.7	9.6	0
Zfp651	zinc finger protein 651	ENSMUSG00000013419	121588396	121600808	1	9	0.125743	0.161938	0.31228	0.429855	0.395708	0.336834	0.315348	0.373803	0.39254	0.295607	0.296266	0.370651	0.416112	0.352855	0.325127	0.421277	0.464248	0.347866	0.350361	0.161938	0.395708	0.373803	0.296266	0.352855	0.421277	0	1	2.44358	1.33565	0.939308	0.433218	0.458936	2.44358	1.33565	-1.06461	-2.30831	-2.17895	40.1	8.5	26.9	3.5	3	0
Efs	embryonal Fyn-associated substrate	ENSMUSG00000022203	55153992	55163583	-1	14	0.00451628	0.0072021	0.0181324	0.0255072	0.0175947	0.00952614	0.0276441	0.0270721	0.0381883	0.0208488	0.0665567	0.0453858	0.0459387	0.022694	0.0501844	0.0553191	0.0618997	0.0556586	0.0273581	0.0072021	0.0175947	0.0276441	0.0453858	0.0459387	0.0556586	0	1	2.443	0.38767	0.316118	0.260529	0.156776	2.443	-2.57951	-3.16337	-3.83834	-6.37853	30.3	3.1	0	0	0	0
Crhbp	corticotropin releasing hormone binding protein	ENSMUSG00000021680	95567879	95581432	-1	13	0.000237699	0.000218245	0.00100735	0.00057971	0.00103498	0	0.00153578	0	0.000888099	0	0.001178	0.00226929	0.00266312	0	0.00128678	0	0.00106724	0	0.000733905	0.000237699	0.00057971	0.000888099	0.001178	0.00128678	0	6	0	2.43884	0.492116	0	0.267649	0.184724	2.43884	-2.03204	0	-3.73623	-5.41349	100	100	100	100	100	0
Majin	membrane anchored junction protein	ENSMUSG00000024786	6234418	6274255	1	19	0.000237699	0.000872981	0	0.00057971	0.00172497	0.00024426	0	0	0.000888099	0.0022338	0.00176699	0.00151286	0.00199734	0.00366032	0.00171571	0.000607903	0.00320171	0.00185529	0.00120048	0.000237699	0.00057971	0	0.00176699	0.00199734	0.00185529	3	0	2.43884	0.328077	0.312464	0	0.119008	2.43884	-3.04806	-3.20037	0	-8.4028	100	100	100	100	100	0
Kctd4	potassium channel tetramerisation domain containing 4	ENSMUSG00000046523	76192449	76203646	1	14	0.000237699	0.000872981	0	0.00057971	0	0.00097704	0.0035835	0	0.0026643	0.00744602	0.001178	0.00226929	0.000665779	0	0.000857854	0	0	0	0.000622745	0.000237699	0.00057971	0.0026643	0.00226929	0.000665779	0	7	0	2.43884	0.255459	0	0.0892164	0.357024	2.43884	-3.91452	0	-11.2087	-2.80093	100	100	100	100	100	0
Gpr82	G protein-coupled receptor 82	ENSMUSG00000047678	13527602	13533672	1	X	0.000237699	0.000218245	0.000503677	0.00057971	0.00137998	0	0.00153578	0	0	0	0	0.00226929	0.00332889	0	0.00128678	0.00121581	0.00320171	0.00742115	0.000541693	0.000237699	0.00057971	0	0	0.00128678	0.00320171	6	0	2.43884	0	0.181063	0	0.184724	2.43884	0	-5.52295	0	-5.41349	100	100	100	100	100	0
Sftpb	surfactant associated protein B	ENSMUSG00000056370	72281594	72291354	1	6	0.000237699	0.000436491	0	0.00057971	0.000689988	0.00024426	0	0	0	0	0.000588998	0	0	0.000732064	0.000857854	0.000607903	0	0	0.00011885	0.000237699	0.00057971	0	0	0.000732064	0	9	0	2.43884	0	0	0	0.324697	2.43884	0	0	0	-3.0798	100	100	100	100	100	0
Gmnc	geminin coiled-coil domain containing	ENSMUSG00000068428	26732303	26810402	-1	16	0.000237699	0	0.000503677	0.00057971	0.000344994	0.00073278	0	0	0	0	0.000588998	0.00075643	0	0	0	0	0	0	0	0.000237699	0.00057971	0	0.000588998	0	0	11	0	2.43884	0.984232	0	0	0	2.43884	-1.01602	0	0	0	100	100	100	100	100	0
Defb25	defensin beta 25	ENSMUSG00000074678	152464276	152464973	-1	2	0.000237699	0.000436491	0	0.00057971	0.000689988	0	0.000511928	0.00208247	0.0017762	0	0	0.00151286	0.000665779	0.000732064	0.000857854	0	0.000533618	0.000927644	0.000556664	0.000237699	0.00057971	0.0017762	0	0.000732064	0.000533618	5	0	2.43884	0	1.08638	0.133825	0.324697	2.43884	0	1.08638	-7.47247	-3.0798	100	100	100	100	100	0
Kif16bos	kinesin family member 16B, opposite strand	ENSMUSG00000086504	142744885	142745492	1	2	0.000237699	0.000654736	0	0.00057971	0.000344994	0.00097704	0	0	0.000888099	0	0.000588998	0.00151286	0.00133156	0	0.000428927	0	0	0.00371058	0.00038696	0.000237699	0.00057971	0	0.000588998	0.000428927	0	7	0	2.43884	0.984232	0	0	0.554172	2.43884	-1.01602	0	0	-1.8045	100	100	100	100	100	0
Gm16272	predicted gene 16272	ENSMUSG00000086582	39561026	39569718	-1	6	0.000237699	0.000436491	0	0.00057971	0	0.0012213	0	0.00104123	0.000888099	0.000744602	0	0.00151286	0	0.000732064	0.00128678	0	0.00160085	0	0.0005081	0.000237699	0.00057971	0.000888099	0.000744602	0.000732064	0	7	0	2.43884	0.778551	0	0.267649	0.324697	2.43884	-1.28444	0	-3.73623	-3.0798	100	100	100	100	100	0
Gm16048	predicted gene 16048	ENSMUSG00000087411	90358890	90364402	1	3	0.000237699	0	0.00151103	0.00057971	0.000344994	0.00097704	0.00102386	0.00520616	0.0026643	0	0.001178	0.00151286	0.00332889	0.00219619	0.00171571	0.00121581	0.000533618	0.00463822	0.0011969	0.000237699	0.00057971	0.0026643	0.001178	0.00219619	0.00121581	2	0	2.43884	0.492116	0.476812	0.0892164	0.108232	2.43884	-2.03204	-2.09726	-11.2087	-9.23939	100	100	100	100	100	0
A730090N16Rik	RIKEN cDNA A730090N16 gene	ENSMUSG00000090120	65232197	65256850	-1	3	0.000237699	0.000218245	0.00151103	0.00057971	0.000689988	0.00024426	0.000511928	0.00208247	0.0026643	0	0.001178	0.00226929	0.00133156	0.00146413	0.000428927	0	0	0.000927644	0.000634849	0.000237699	0.00057971	0.00208247	0.001178	0.00133156	0	3	0	2.43884	0.492116	0	0.114143	0.178512	2.43884	-2.03204	0	-8.76093	-5.60186	100	100	100	100	100	0
1700092M07Rik	RIKEN cDNA 1700092M07 gene	ENSMUSG00000090840	8718082	8718589	1	19	0.000237699	0.000654736	0	0.00057971	0.00137998	0.00024426	0	0	0	0.0014892	0.00176699	0	0.000665779	0.00146413	0.000857854	0.00182371	0.00106724	0.000927644	0.000660257	0.000237699	0.00057971	0	0.0014892	0.000857854	0.00106724	5	0	2.43884	0.389275	0.543188	0	0.277086	2.43884	-2.56888	-1.84098	0	-3.60899	100	100	100	100	100	0
4930556N13Rik	RIKEN cDNA 4930556N13 gene	ENSMUSG00000092399	88742430	88772221	1	11	0.000237699	0	0.00100735	0.00057971	0.000344994	0.00073278	0	0	0.0017762	0	0.00176699	0	0	0.000732064	0.000857854	0	0	0	0.00011885	0.000237699	0.00057971	0	0	0.000732064	0	9	0	2.43884	0	0	0	0.324697	2.43884	0	0	0	-3.0798	100	100	100	100	100	0
4930580E04Rik	RIKEN cDNA 4930580E04 gene	ENSMUSG00000106269	23592107	23593599	1	5	0.000237699	0	0.00151103	0.00057971	0.000344994	0.00073278	0.00102386	0	0.0017762	0	0.00294499	0.00151286	0	0.000732064	0	0	0	0	0.000291347	0.000237699	0.00057971	0.00102386	0.00151286	0	0	8	0	2.43884	0.383188	0	0.232161	0	2.43884	-2.60968	0	-4.30736	0	100	100	100	100	100	0
Gm27029	predicted gene, 27029	ENSMUSG00000097239	101297490	101315622	-1	11	0.000713097	0.0024007	0.000503677	0.00173913	0.00379494	0.00097704	0.00460735	0.00728863	0.00888099	0.0022338	0.00412298	0.00226929	0.00399467	0.00366032	0.00128678	0.00121581	0.00480256	0.00371058	0.00303051	0.000713097	0.00173913	0.00728863	0.00226929	0.00366032	0.00371058	0	1	2.43884	0.766377	0.468696	0.0978369	0.194818	2.43884	-1.30484	-2.13358	-10.2211	-5.13299	32.4	14.3	20.6	0	0	0
Vgll3	vestigial like family member 3	ENSMUSG00000091243	65612143	65663254	1	16	0.0168766	0.0157137	0.0448272	0.0411594	0.0296695	0.042257	0.148459	0.105165	0.12167	0.100521	0.0901166	0.136914	0.0559254	0.0461201	0.07592	0.0911854	0.0677695	0.0732839	0.0705267	0.0168766	0.0411594	0.12167	0.100521	0.0559254	0.0732839	0	1	2.43884	0.40946	0.561644	0.138709	0.30177	2.43884	-2.44224	-1.78049	-7.20935	-3.31378	37	3.3	3.3	2.9	2.7	0
Ifit1bl2	interferon induced protein with tetratricopeptide repeats 1B like 2	ENSMUSG00000067297	34594449	34618143	-1	19	0.00855717	0.00632911	0.0382794	0.0208696	0.0206996	0.0329751	0.00972663	0.00520616	0.00976909	0.00819062	0.0182589	0.0113464	0.0259654	0.0278184	0.0124389	0.0176292	0.0261473	0.0204082	0.0179441	0.00855717	0.0208696	0.00972663	0.0113464	0.0259654	0.0204082	0	1	2.43884	1.8393	1.02261	0.879767	0.329561	2.43884	1.8393	1.02261	-1.13666	-3.03434	41.3	37.5	42.5	26.6	3	0
Nkain4	Na+/K+ transporting ATPase interacting 4	ENSMUSG00000027574	180576565	180596492	-1	2	0.00309009	0.00392842	0.00151103	0.00753623	0.0131098	0.00561798	0.00102386	0.00520616	0.0071048	0.00297841	0.00412298	0.00226929	0.0139814	0.00512445	0.0064339	0.00547112	0.00853789	0.00834879	0.00533864	0.00309009	0.00753623	0.00520616	0.00297841	0.0064339	0.00834879	0	1	2.43884	2.53029	0.902673	0.593544	0.480282	2.43884	2.53029	-1.10782	-1.68479	-2.08211	33	9.6	27.4	23.3	0	0
Rho	rhodopsin	ENSMUSG00000030324	115908709	115916997	1	6	0.00213929	0.00174596	0.00251838	0.00521739	0.00310495	0.00659502	0.00153578	0.0124948	0.00976909	0.0022338	0.00530098	0.00378215	0.00199734	0.00951684	0.00300249	0.00547112	0.00960512	0.00834879	0.00449977	0.00213929	0.00521739	0.00976909	0.00378215	0.00300249	0.00834879	0	1	2.43884	1.37948	0.624928	0.218986	0.712506	2.43884	1.37948	-1.60019	-4.56651	-1.4035	10.6	59.4	0	2.7	6	0
Fcrla	Fc receptor-like A	ENSMUSG00000038421	170745145	170755152	-1	1	0.00166389	0.00109123	0.00251838	0.00405797	0.00413993	0.00097704	0.00255964	0.00416493	0.0017762	0.0022338	0.00294499	0.00226929	0.00865513	0.00146413	0.00514712	0.00911854	0.00480256	0.0102041	0.00275231	0.00166389	0.00405797	0.00255964	0.00226929	0.00514712	0.00911854	0	1	2.43884	1.78821	0.445024	0.65005	0.323267	2.43884	1.78821	-2.24707	-1.53834	-3.09342	33.1	44.1	0	0	3.8	0
Gm15635	predicted gene 15635	ENSMUSG00000085095	99309337	99316707	1	7	0.00166389	0.00152772	0.00453309	0.00405797	0.00379494	0.00464094	0.00716699	0.0031237	0.0026643	0.0014892	0.00471198	0.00453858	0.0166445	0.0161054	0.0167281	0.012766	0.00960512	0.0120594	0.00458976	0.00166389	0.00405797	0.0031237	0.00453858	0.0166445	0.0120594	0	1	2.43884	0.894106	0.336499	0.532668	0.0999667	2.43884	-1.11844	-2.97177	-1.87734	-10.0033	51.6	13.2	0	3.9	0	0
Trim10	tripartite motif-containing 10	ENSMUSG00000073400	37180466	37188725	1	17	0.000475398	0.000436491	0.00151103	0.00115942	0	0.0048852	0.00102386	0	0	0.000744602	0	0	0.00133156	0	0.000857854	0.00121581	0.00160085	0	0.00061	0.000475398	0.00115942	0	0	0.000857854	0.00121581	7	0	2.43884	0	0.953623	0	0.554172	2.43884	0	-1.04863	0	-1.8045	100	100	100	100	100	0
Igkv6-32	immunoglobulin kappa variable 6-32	ENSMUSG00000076576	70051008	70051587	-1	6	0.000475398	0.000218245	0.00151103	0.00115942	0.000344994	0.00293112	0.00204771	0.00104123	0.000888099	0.00297841	0	0	0	0.000732064	0.00171571	0.0109422	0	0.00185529	0.000964666	0.000475398	0.00115942	0.00104123	0	0.000732064	0.00185529	4	0	2.43884	0	0.624928	0.456572	0.649394	2.43884	0	-1.60019	-2.19023	-1.5399	100	100	100	100	100	0
Gm12848	predicted gene 12848	ENSMUSG00000082043	115509586	115510677	1	4	0.000475398	0.000872981	0	0.00115942	0.00103498	0.0012213	0	0.0062474	0	0.0014892	0.00353399	0.00226929	0.00266312	0.00366032	0.00428927	0.00486322	0.00213447	0.00278293	0.00181184	0.000475398	0.00115942	0	0.00226929	0.00366032	0.00278293	3	0	2.43884	0.510918	0.416618	0	0.129879	2.43884	-1.95726	-2.40028	0	-7.69949	100	100	100	100	100	0
H2-M6-ps	histocompatibility 2, M region locus 6, pseudogene	ENSMUSG00000083534	37280087	37282288	-1	17	0.000475398	0.000436491	0.000503677	0.00115942	0.00137998	0.00073278	0	0.00104123	0	0.00297841	0	0.00075643	0.000665779	0.00146413	0	0.00182371	0.000533618	0	0.000599698	0.000475398	0.00115942	0	0.00075643	0.000665779	0.000533618	5	0	2.43884	1.53275	2.17275	0	0.714048	2.43884	1.53275	2.17275	0	-1.40047	100	100	100	100	100	0
A330044P14Rik	RIKEN cDNA A330044P14 gene	ENSMUSG00000093385	123911385	123959132	-1	6	0.000475398	0.000218245	0.00251838	0.00115942	0.000344994	0.00170982	0.000511928	0	0.000888099	0	0	0	0	0	0.000428927	0	0	0	0.000109123	0.000475398	0.00115942	0.000511928	0	0	0	9	0	2.43884	0	0	0.928643	0	2.43884	0	0	-1.07684	0	100	100	100	100	100	0
Gm26710	#N/A	ENSMUSG00000097013	#N/A	#N/A	#N/A	#N/A	0.000475398	0	0.000503677	0.00115942	0.00172497	0.00073278	0.00102386	0.00104123	0.0035524	0.0022338	0.00235599	0.00075643	0.000665779	0.00366032	0.000857854	0.00547112	0.00106724	0.000927644	0.00103254	0.000475398	0.00115942	0.00104123	0.0022338	0.000857854	0.00106724	1	0	2.43884	0.519034	1.08638	0.456572	0.554172	2.43884	-1.92666	1.08638	-2.19023	-1.8045	100	100	100	100	100	0
Gm45188	predicted gene 45188	ENSMUSG00000109282	98545137	98548752	1	7	0.000475398	0.000436491	0.00151103	0.00115942	0	0.0012213	0	0.00208247	0	0	0	0	0.000665779	0.00366032	0.00428927	0.00303951	0.00320171	0	0.000570589	0.000475398	0.00115942	0	0	0.00366032	0.00303951	7	0	2.43884	0	0.381449	0	0.129879	2.43884	0	-2.62158	0	-7.69949	100	100	100	100	100	0
RP24-126J17.4	predicted gene 45620	ENSMUSG00000110239	100996616	100997191	-1	7	0.000950796	0.00567438	0	0.00231884	0.00310495	0.0012213	0	0.00104123	0.0044405	0.0022338	0	0.00075643	0.00133156	0.000732064	0.000428927	0.000607903	0.00266809	0	0.000996015	0.000950796	0.00231884	0.00104123	0.00075643	0.000732064	0.000607903	4	0	2.43884	3.06551	3.81449	0.913145	1.29879	2.43884	3.06551	3.81449	-1.09512	1.29879	100	100	100	100	100	0
Osr1	odd-skipped related transcription factor 1	ENSMUSG00000048387	9620116	9631500	1	12	0.00950796	0.00982104	0.0125919	0.0408696	0.0217346	0.0239375	0.0337872	0.0364431	0.0461812	0.0335071	0.0182589	0.0378215	0.0213049	0.0153734	0.0124389	0.0218845	0.0144077	0.0194805	0.0215198	0.00982104	0.0239375	0.0364431	0.0335071	0.0153734	0.0194805	0	1	2.43737	0.7144	1.22879	0.269489	0.638835	2.43737	-1.39978	1.22879	-3.71072	-1.56535	16.8	12.6	39.6	3.4	3.6	0
Sec14l3	SEC14-like lipid binding 3	ENSMUSG00000054986	4014841	4027736	1	11	0.144759	0.122436	0.774151	0.192464	0.416408	0.351734	0.00767892	0.00416493	0.000888099	0.0126582	0.010602	0	0.0306258	0.9041	0.00128678	0.0139818	0.0058698	0.00834879	0.01332	0.144759	0.351734	0.00416493	0.010602	0.0306258	0.00834879	1	0	2.4298	33.1764	42.1299	34.7566	4.72669	2.4298	33.1764	42.1299	34.7566	4.72669	100	100	100	100	100	0
Hyls1	HYLS1, centriolar and ciliogenesis associated	ENSMUSG00000050555	35472116	35481694	-1	9	0.0152127	0.0205151	0.0493603	0.0542029	0.0455392	0.049829	0.115184	0.133278	0.142096	0.125838	0.146071	0.130106	0.0739015	0.0512445	0.0686283	0.0693009	0.0752401	0.0862709	0.0716012	0.0205151	0.049829	0.133278	0.130106	0.0686283	0.0752401	0	1	2.4289	0.382988	0.662267	0.153927	0.29893	2.4289	-2.61105	-1.50997	-6.49658	-3.34526	33.2	3.9	0	0	0	0
Cd48	CD48 antigen	ENSMUSG00000015355	171509577	171532826	1	1	0.00594248	0.00611087	0.0151103	0.0202899	0.0148347	0.00830484	0.10085	0.0968347	0.089698	0.0588235	0.0700907	0.0741301	0.135153	0.0351391	0.107661	0.199392	0.172892	0.318182	0.0721104	0.00611087	0.0148347	0.0968347	0.0700907	0.107661	0.199392	0	1	2.4276	0.211651	0.0743999	0.0631062	0.0567605	2.4276	-4.72477	-13.4409	-15.8463	-17.6179	29.1	3.4	3.4	0	0	0
Gm17088	predicted gene 17088	ENSMUSG00000091438	134145842	134148970	-1	6	0.00261469	0.00261894	0.0100735	0.00376812	0.0117298	0.00635076	0	0.00104123	0	0.000744602	0	0.00075643	0	0.00512445	0.000857854	0.00182371	0.000533618	0.000927644	0.000984438	0.00261894	0.00635076	0	0.000744602	0.000857854	0.000927644	4	0	2.42493	8.52907	6.84612	0	3.0529	2.42493	8.52907	6.84612	0	3.0529	100	100	100	100	100	0
RP24-423G4.2	predicted gene 45864	ENSMUSG00000110539	48226590	48230837	1	8	0.0011885	0.00130947	0.00402941	0.00115942	0.00344994	0.00317538	0	0	0	0	0.000588998	0	0.00133156	0.00219619	0.000428927	0	0.000533618	0	0.000561308	0.00130947	0.00317538	0	0	0.00133156	0	7	0	2.42493	0	0	0	0.983413	2.42493	0	0	0	-1.01687	100	100	100	100	100	0
Mis18bp1	MIS18 binding protein 1	ENSMUSG00000047534	65179508	65219378	-1	12	0.00237699	0.00436491	0.00352574	0.0113043	0.00379494	0.0085491	0.141804	0.0572678	0.0790409	0.149665	0.19378	0.149773	0.0159787	0.0102489	0.0171571	0.0237082	0.0266809	0.0278293	0.0204326	0.00352574	0.0085491	0.0790409	0.149773	0.0159787	0.0266809	0	1	2.42477	0.0570803	0.32042	0.0446065	0.220652	2.42477	-17.5192	-3.1209	-22.4182	-4.53201	17	0	0	3.3	3.6	0
Zbtb3	zinc finger and BTB domain containing 3	ENSMUSG00000071661	8779919	8782210	1	19	0.00784407	0.00327368	0.00705148	0.024058	0.0151797	0.0170982	0.0240606	0.0281133	0.0301954	0.0230827	0.0329839	0.0363086	0.0206391	0.0175695	0.0278802	0.031003	0.0229456	0.0306122	0.0235703	0.00705148	0.0170982	0.0281133	0.0329839	0.0206391	0.0306122	0	1	2.42477	0.518381	0.558541	0.250824	0.341655	2.42477	-1.92908	-1.79038	-3.98687	-2.92693	23.7	3.9	0	0	0	0
Asphd2	aspartate beta-hydroxylase domain containing 2	ENSMUSG00000029348	112532220	112542732	-1	5	0	0.000872981	0.000503677	0.00318841	0.000689988	0.0012213	0.000511928	0.00104123	0.000888099	0.0014892	0.00176699	0.00151286	0	0.000732064	0.0188728	0.0109422	0.00747065	0.00371058	0.00113127	0.000503677	0.0012213	0.000888099	0.00151286	0.000732064	0.00747065	2	0	2.42477	0.807279	0.16348	0.56714	0.688023	2.42477	-1.23873	-6.11697	-1.76323	-1.45344	100	100	100	100	100	0
Dnah8	dynein, axonemal, heavy chain 8	ENSMUSG00000033826	30843328	31096339	1	17	0.000475398	0.000654736	0.000503677	0.00173913	0.00103498	0.0012213	0.00563121	0.00208247	0.0044405	0.0022338	0.00471198	0.00529501	0.00266312	0.00219619	0.00514712	0	0.00266809	0.00278293	0.002215	0.000503677	0.0012213	0.0044405	0.00471198	0.00266312	0.00266809	1	0	2.42477	0.25919	0.457743	0.113428	0.189131	2.42477	-3.85817	-2.18463	-8.81616	-5.28735	100	100	100	100	100	0
Asgr2	asialoglycoprotein receptor 2	ENSMUSG00000040963	69983470	69997013	1	11	0.00142619	0.000218245	0.000503677	0.00289855	0.00103498	0.0012213	0.00102386	0.00208247	0	0.00297841	0	0	0.00466045	0.00146413	0.00214463	0.00911854	0.00533618	0.0222635	0.00144516	0.000503677	0.0012213	0.00102386	0	0.00214463	0.00911854	3	0	2.42477	0	0.133936	0.491941	0.234854	2.42477	0	-7.46626	-2.03276	-4.25796	100	100	100	100	100	0
Gm10822	#N/A	ENSMUSG00000097377	#N/A	#N/A	#N/A	#N/A	0.000713097	0.000218245	0.000503677	0.00202899	0.00103498	0.0012213	0	0.00208247	0.0026643	0	0.00176699	0.00075643	0.00332889	0.00146413	0.00600498	0.00121581	0.000533618	0.00371058	0.00121855	0.000503677	0.0012213	0.00208247	0.00075643	0.00332889	0.00121581	2	0	2.42477	1.61456	1.00452	0.241866	0.151305	2.42477	1.61456	1.00452	-4.13453	-6.60919	100	100	100	100	100	0
Gm10125	predicted gene 10125	ENSMUSG00000063087	5491503	5593505	-1	18	0.00190159	0.00327368	0.00755515	0.0084058	0.00793487	0.0048852	0.0127982	0.017701	0.0124334	0.00446761	0.0129579	0.00983359	0.00998668	0.00805271	0.00986532	0.00851064	0.00693703	0.0120594	0.00845822	0.00327368	0.00793487	0.0127982	0.00983359	0.00986532	0.00851064	0	1	2.42384	0.806915	0.932347	0.255792	0.331837	2.42384	-1.23929	-1.07256	-3.90942	-3.01353	34.4	20.5	20.4	0	0	0
Slc4a11	solute carrier family 4, sodium bicarbonate transporter-like, member 11	ENSMUSG00000074796	130526033	130539439	-1	2	0.0634657	0.0650371	0.223633	0.242319	0.131443	0.157548	0.259547	0.268638	0.309059	0.260611	0.392861	0.170953	0.11984	0.265007	0.24363	0.1769	0.113127	0.0918367	0.200266	0.0650371	0.157548	0.268638	0.260611	0.24363	0.113127	0	1	2.42243	0.604533	1.39266	0.242099	0.26695	2.42243	-1.65417	1.39266	-4.13054	-3.74602	30.3	4.2	40.5	2.7	0	0
Zfp964	zinc finger protein 964	ENSMUSG00000091764	70107129	70119632	1	8	0.0232945	0.0200786	0.0695074	0.0768116	0.0462292	0.056424	0.0389065	0.0364431	0.0310835	0.0506329	0.0424078	0.0484115	0.0852197	0.0973646	0.0853564	0.0772036	0.0971185	0.0760668	0.0535285	0.0232945	0.056424	0.0364431	0.0484115	0.0853564	0.0772036	0	1	2.4222	1.16551	0.730847	0.639201	0.272909	2.4222	1.16551	-1.36828	-1.56445	-3.66423	29.7	29.1	3.5	2.7	0	0
Prr12	proline rich 12	ENSMUSG00000046574	44676987	44702305	-1	7	0.152841	0.165648	0.358114	0.485217	0.401228	0.37958	0.412614	0.376926	0.46714	0.303053	0.334551	0.347201	0.479361	0.478038	0.61165	0.619453	0.557097	0.422078	0.406921	0.165648	0.401228	0.412614	0.334551	0.479361	0.557097	0	1	2.42217	1.1993	0.720212	0.401461	0.345561	2.42217	1.1993	-1.38848	-2.49091	-2.89385	32.1	28.3	0	0	2.8	0
Klrb1f	killer cell lectin-like receptor subfamily B member 1F	ENSMUSG00000030154	129022864	129034427	1	6	0.00142619	0.00130947	0.00503677	0.00347826	0.00344994	0.00195408	0.00204771	0.00208247	0	0.000744602	0.00235599	0.00151286	0.00199734	0.000732064	0.00214463	0.00303951	0.00266809	0.00649351	0.00206509	0.00142619	0.00344994	0.00204771	0.00151286	0.00199734	0.00303951	1	0	2.41898	2.28041	1.13503	0.696482	0.714048	2.41898	2.28041	1.13503	-1.43579	-1.40047	100	100	100	100	100	0
Scn3b	sodium channel, voltage-gated, type III, beta	ENSMUSG00000049281	40180513	40202914	1	9	0.000713097	0.000436491	0.00100735	0.00144928	0.00172497	0.00219834	0.00511928	0	0.0062167	0.0022338	0.00412298	0.00529501	0.00399467	0.00292826	0.00686283	0.00668693	0.00426894	0.00371058	0.00331942	0.000713097	0.00172497	0.00511928	0.00412298	0.00399467	0.00426894	1	0	2.41898	0.418379	0.404074	0.139296	0.178512	2.41898	-2.39018	-2.47479	-7.17894	-5.60186	100	100	100	100	100	0
Adgrg5	adhesion G protein-coupled receptor G5	ENSMUSG00000061577	95650322	95669908	1	8	0.000713097	0.00130947	0.000503677	0.0026087	0.00172497	0.00073278	0.00153578	0.00416493	0.0044405	0.00521221	0.00471198	0.00605144	0.00998668	0.00292826	0.00557605	0.00972644	0.0128068	0.0185529	0.00430271	0.000713097	0.00172497	0.00416493	0.00521221	0.00557605	0.0128068	0	1	2.41898	0.330948	0.134691	0.171215	0.127886	2.41898	-3.02162	-7.42438	-5.84062	-7.81948	31.5	0	0	0	0	0
Prr16	proline rich 16	ENSMUSG00000073565	51250805	51553116	1	18	0.000713097	0.000654736	0.00302206	0.0026087	0.00172497	0.00073278	0.00460735	0.00208247	0.0017762	0	0.00235599	0.00226929	0.00133156	0.00146413	0.0137257	0.0243161	0.0138741	0.00556586	0.00217588	0.000713097	0.00172497	0.00208247	0.00226929	0.00146413	0.0138741	1	0	2.41898	0.760137	0.124331	0.342429	0.487045	2.41898	-1.31555	-8.04307	-2.92031	-2.0532	100	100	100	100	100	0
Gm32200	predicted gene, 32200	ENSMUSG00000103114	191168537	191197245	-1	1	0.000713097	0.00109123	0.000503677	0.00173913	0.00172497	0.00097704	0.00204771	0.00104123	0.0017762	0	0.00176699	0	0.000665779	0.00219619	0.00214463	0	0.000533618	0.00185529	0.00106623	0.000713097	0.00172497	0.0017762	0	0.00214463	0.000533618	3	0	2.41898	0	3.2326	0.401474	0.332503	2.41898	0	3.2326	-2.49082	-3.00749	100	100	100	100	100	0
RP24-191C23.5	predicted gene, 31045	ENSMUSG00000110063	25953693	25977601	-1	8	0.000713097	0.00130947	0.000503677	0.00347826	0.00172497	0.00097704	0	0	0	0.0022338	0.001178	0	0.000665779	0.000732064	0.000428927	0	0.000533618	0	0.000599698	0.000713097	0.00172497	0	0.001178	0.000665779	0	6	0	2.41898	1.46433	0	0	1.07107	2.41898	1.46433	0	0	1.07107	100	100	100	100	100	0
Pspn	persephin	ENSMUSG00000002664	57306457	57307018	-1	17	0.00570478	0.0024007	0.00251838	0.00608696	0.00620989	0.0036639	0.00870277	0.0093711	0.00976909	0.0022338	0.00530098	0.00529501	0.00865513	0.00439239	0.00343141	0.00121581	0.00266809	0.00556586	0.00529799	0.00251838	0.00608696	0.0093711	0.00529501	0.00439239	0.00266809	0	1	2.41701	1.14957	2.28139	0.26874	0.573352	2.41701	1.14957	2.28139	-3.72107	-1.74413	16.7	60.4	41.1	0	2.9	0
Kctd21	potassium channel tetramerisation domain containing 21	ENSMUSG00000044952	96981534	96999420	1	7	0.0456382	0.0336098	0.112824	0.141739	0.0917684	0.110161	0.0982902	0.117659	0.125222	0.101266	0.109554	0.0877458	0.110519	0.122255	0.144977	0.147112	0.0901814	0.11039	0.110275	0.0456382	0.110161	0.117659	0.101266	0.122255	0.11039	0	1	2.41379	1.08784	0.997931	0.387884	0.373304	2.41379	1.08784	-1.00207	-2.57809	-2.67878	49.4	64.5	29.7	3.6	2.6	0
Gm44850	predicted gene 44850	ENSMUSG00000108604	127814788	127819960	-1	7	0.00998336	0.00414666	0.00352574	0.0228986	0.0100048	0.00586224	0.00767892	0.0114536	0.0071048	0.00819062	0.00176699	0.00075643	0	0	0	0.00121581	0	0	0.0038362	0.00414666	0.0100048	0.00767892	0.00176699	0	0	5	0	2.41274	5.66207	0	0.540006	0	2.41274	5.66207	0	-1.85183	0	100	100	100	100	100	0
Fam65c	RIPOR family member 3	ENSMUSG00000074577	167822084	167852538	-1	2	0.0482529	0.0515059	0.0881434	0.125507	0.118678	0.124084	0.119279	0.247813	0.206927	0.0982874	0.0971846	0.11649	0.069241	0.166179	0.111521	0.118541	0.11206	0.0992579	0.114275	0.0515059	0.124084	0.206927	0.0982874	0.111521	0.11206	0	1	2.40912	1.26246	1.1073	0.248908	0.461849	2.40912	1.26246	1.1073	-4.01754	-2.16521	24.4	9.5	34.8	0	3.5	0
Rnf32	ring finger protein 32	ENSMUSG00000029130	29400990	29433455	1	5	0.00903256	0.00807508	0.0206508	0.0365217	0.0162147	0.0217391	0.0307157	0.0478967	0.0337478	0.0282949	0.0494758	0.0484115	0.0133156	0.0139092	0.0171571	0.0164134	0.0154749	0.0185529	0.0196018	0.00903256	0.0217391	0.0337478	0.0484115	0.0139092	0.0164134	0	1	2.40675	0.449049	1.32448	0.267649	0.649394	2.40675	-2.22693	1.32448	-3.73623	-1.5399	21.2	3.2	14.5	0	4.1	0
Dnaic1	dynein axonemal intermediate chain 1	ENSMUSG00000061322	41569775	41638158	1	4	0.00142619	0.00152772	0.00352574	0.00376812	0.00103498	0.0036639	0.00460735	0.0031237	0.0053286	0.0022338	0.00706797	0.00453858	0.00399467	0	0.000857854	0.00182371	0.00106724	0.00742115	0.00332472	0.00152772	0.0036639	0.00460735	0.00453858	0.000857854	0.00182371	1	0	2.39828	0.807279	2.00904	0.331583	1.78086	2.39828	-1.23873	2.00904	-3.01584	1.78086	100	100	100	100	100	0
Gm6277	predicted gene 6277	ENSMUSG00000097440	11953728	11973926	-1	18	0.00546708	0.0048014	0.0146066	0.0197101	0.0131098	0.00830484	0.0107505	0.0093711	0.017762	0.0104244	0.0123689	0.0136157	0.0206391	0.0161054	0.0416059	0.0382979	0.0192102	0.0269017	0.0141112	0.00546708	0.0131098	0.0107505	0.0123689	0.0206391	0.0269017	0	1	2.39795	1.05989	0.487322	0.508542	0.264889	2.39795	1.05989	-2.05203	-1.9664	-3.77517	27.6	67.4	0	3	0	0
Ms4a1	membrane-spanning 4-domains, subfamily A, member 1	ENSMUSG00000024673	11227039	11243605	-1	19	0.000713097	0.000872981	0	0.0026087	0.000344994	0.00170982	0.00102386	0.00416493	0.000888099	0.0014892	0.000588998	0.00151286	0.00532623	0.000732064	0.0047182	0.00364742	0.00480256	0.00649351	0.00150103	0.000713097	0.00170982	0.00102386	0.0014892	0.0047182	0.00480256	1	0	2.39774	1.14814	0.356022	0.696482	0.151138	2.39774	1.14814	-2.80881	-1.43579	-6.61648	100	100	100	100	100	0
Lct	lactase	ENSMUSG00000026354	128212493	128256055	-1	1	0.000713097	0.000654736	0.00100735	0.00202899	0.000344994	0.00170982	0.00409542	0.00208247	0.0053286	0.0022338	0.00588998	0.00680787	0.00332889	0.00219619	0.00128678	0.00303951	0.00160085	0.000927644	0.00205573	0.000713097	0.00170982	0.00409542	0.00588998	0.00219619	0.00160085	0	1	2.39774	0.290293	1.06807	0.174121	0.324697	2.39774	-3.44479	1.06807	-5.74315	-3.0798	29.9	3.4	64.3	0	0	0
Tekt5	tektin 5	ENSMUSG00000039179	10175812	10213354	-1	16	0.000713097	0.000654736	0.00151103	0.00666667	0.000689988	0.00170982	0.00255964	0.0031237	0.0026643	0.000744602	0.000588998	0.00075643	0.00133156	0.000732064	0	0.00121581	0.000533618	0	0.000750516	0.000713097	0.00170982	0.0026643	0.000744602	0.000732064	0.000533618	2	0	2.39774	2.29629	3.2042	0.267649	0.974091	2.39774	2.29629	3.2042	-3.73623	-1.0266	100	100	100	100	100	0
Otos	otospiralin	ENSMUSG00000044055	92571940	92576563	-1	1	0.00190159	0.000654736	0.00100735	0.0026087	0.00241496	0.00195408	0.00153578	0.00208247	0.0035524	0.0014892	0	0.00075643	0.00199734	0.000732064	0.000857854	0.00182371	0.000533618	0.00185529	0.00167975	0.00100735	0.00241496	0.00208247	0.00075643	0.000857854	0.00182371	1	0	2.39733	3.19258	1.3242	0.483731	1.17427	2.39733	3.19258	1.3242	-2.06726	1.17427	100	100	100	100	100	0
Gm9670	predicted gene 9670	ENSMUSG00000082383	102550418	102551195	1	X	0.000950796	0.0024007	0.00100735	0.0026087	0.00241496	0.00170982	0.000511928	0.00208247	0.0035524	0.0014892	0.00176699	0.00226929	0.00199734	0.000732064	0.00214463	0.00303951	0.00213447	0.00185529	0.0020399	0.00100735	0.00241496	0.00208247	0.00176699	0.00199734	0.00213447	0	1	2.39733	1.36671	1.13141	0.483731	0.504348	2.39733	1.36671	1.13141	-2.06726	-1.98276	22.9	34.1	72.8	12.4	12.7	0
Fbxl19	F-box and leucine-rich repeat protein 19	ENSMUSG00000030811	127343715	127368655	1	7	0.0905633	0.110869	0.271985	0.292754	0.248051	0.265755	0.426948	0.534152	0.571936	0.358153	0.414654	0.484115	0.390146	0.311127	0.336279	0.432827	0.312166	0.362709	0.347216	0.110869	0.265755	0.534152	0.414654	0.336279	0.362709	0	1	2.39702	0.640907	0.732695	0.20756	0.329693	2.39702	-1.56029	-1.36482	-4.81789	-3.03313	49.3	0	0	3.9	4	0
Prrx1	paired related homeobox 1	ENSMUSG00000026586	163072688	163141279	-1	1	0.0192536	0.0237887	0.0528861	0.0594203	0.0372594	0.0569126	0.332241	0.195752	0.235346	0.166791	0.272706	0.212557	0.123835	0.0812592	0.286094	0.337386	0.240662	0.233766	0.181271	0.0237887	0.0569126	0.235346	0.212557	0.123835	0.240662	0	1	2.39242	0.267752	0.236484	0.10108	0.1921	2.39242	-3.7348	-4.22862	-9.89318	-5.20561	30.6	0	0	3.7	2.7	0
Gm11427	predicted gene 11427	ENSMUSG00000083161	83115280	83151786	1	11	0.0011885	0.00109123	0.00100735	0.0026087	0.00310495	0.0024426	0.0122863	0.013536	0.0168739	0.00744602	0.01178	0.0121029	0.0113182	0.00219619	0.00814961	0.00607903	0.0122732	0.0111317	0.00779781	0.00109123	0.0026087	0.013536	0.01178	0.00814961	0.0111317	0	1	2.39061	0.221452	0.234348	0.0806165	0.133899	2.39061	-4.51565	-4.26716	-12.4044	-7.4683	30	3.9	0	2.9	3.8	0
Erbb2	erb-b2 receptor tyrosine kinase 2	ENSMUSG00000062312	98303296	98328542	1	11	0.519372	0.498254	1.12773	1.24116	1.07776	1.26722	1.22658	1.32861	1.38899	1.28816	1.19979	1.43722	2.72636	2.40703	2.24843	2.54103	2.38687	2.15213	1.30839	0.519372	1.24116	1.32861	1.28816	2.40703	2.38687	0	1	2.38973	0.963513	0.519994	0.390913	0.215773	2.38973	-1.03787	-1.9231	-2.55811	-4.63449	7.6	9.8	0	0	0	0
Slamf9	SLAM family member 9	ENSMUSG00000026548	172302925	172306142	1	1	0.0159258	0.0139677	0.0367684	0.0924638	0.0379494	0.0293112	0.179175	0.254061	0.258437	0.193596	0.194958	0.201967	0.109188	0.0300146	0.0493266	0.0863222	0.083778	0.155844	0.089393	0.0159258	0.0379494	0.254061	0.194958	0.0493266	0.0863222	0	1	2.38288	0.194654	0.439625	0.0626851	0.322865	2.38288	-5.13733	-2.27467	-15.9527	-3.09727	30.8	0	2.5	3.3	4	0
Ccdc117	coiled-coil domain containing 117	ENSMUSG00000020482	5478887	5492187	-1	11	0.357262	0.33588	0.900071	0.612464	0.850756	0.93063	0.672673	0.685131	0.502664	0.594192	0.61079	0.569592	0.651132	0.739385	0.720168	0.707599	0.765742	0.635436	0.661903	0.357262	0.850756	0.672673	0.594192	0.720168	0.707599	0	1	2.38132	1.43179	1.20231	0.531107	0.496081	2.38132	1.43179	1.20231	-1.88286	-2.0158	27.2	9.8	39.1	10.6	3.8	0
Trim46	tripartite motif-containing 46	ENSMUSG00000042766	89141484	89153616	-1	3	0.0427858	0.0565255	0.124912	0.166087	0.134548	0.102101	0.0752534	0.114536	0.118117	0.0588235	0.14077	0.114977	0.107856	0.202782	0.1038	0.109422	0.0805763	0.103896	0.108639	0.0565255	0.134548	0.114536	0.114977	0.107856	0.103896	0	1	2.3803	1.17021	1.29502	0.493519	0.524082	2.3803	1.17021	1.29502	-2.02626	-1.9081	42.5	53.4	28.9	9.5	7.6	0
Six5	sine oculis-related homeobox 5	ENSMUSG00000040841	18828519	18832474	1	7	0.0368434	0.0368835	0.0795809	0.11942	0.0741737	0.0876893	0.0982902	0.146814	0.156306	0.087863	0.133113	0.146747	0.146471	0.128111	0.119242	0.119149	0.0885806	0.135436	0.119195	0.0368835	0.0876893	0.146814	0.133113	0.128111	0.119149	0	1	2.37747	0.658756	0.735964	0.251226	0.287902	2.37747	-1.51801	-1.35876	-3.98048	-3.47341	11.1	0	3.2	0	0	0
Snai1	snail family zinc finger 1	ENSMUSG00000042821	167380115	167384734	1	2	0.0223437	0.0165866	0.0292133	0.0530435	0.0389843	0.0556913	0.0998259	0.116618	0.184725	0.0863738	0.120155	0.136157	0.0798935	0.056369	0.117526	0.099696	0.076841	0.0649351	0.0783672	0.0223437	0.0530435	0.116618	0.120155	0.0798935	0.076841	0	1	2.37398	0.441457	0.690302	0.191597	0.279669	2.37398	-2.26523	-1.44864	-5.21928	-3.57566	17.2	0	0	3.3	3.3	0
Sass6	SAS-6 centriolar assembly protein	ENSMUSG00000027959	116388631	116424653	1	3	0.00618018	0.00589262	0.0115846	0.02	0.0124198	0.0146556	0.0721818	0.0354019	0.0399645	0.0610573	0.0765697	0.0627837	0.0146471	0.0139092	0.0261645	0.0328267	0.0240128	0.0148423	0.0220064	0.00618018	0.0146556	0.0399645	0.0627837	0.0146471	0.0240128	0	1	2.37139	0.23343	0.610324	0.154642	0.421937	2.37139	-4.28394	-1.63847	-6.46656	-2.37002	10.1	2.4	0	0	0	0
Spic	Spi-C transcription factor (Spi-1/PU.1 related)	ENSMUSG00000004359	88510634	88520877	-1	10	0	0.000436491	0.00352574	0.00144928	0.00103498	0.00073278	0.00614314	0.00104123	0.0026643	0.00372301	0.00353399	0.00832073	0.0106525	0.00585652	0.00900746	0.0255319	0.018143	0.0222635	0.0036285	0.000436491	0.00103498	0.0026643	0.00372301	0.00900746	0.0222635	1	0	2.37114	0.277996	0.046488	0.163829	0.0484588	2.37114	-3.59717	-21.5109	-6.10391	-20.6361	100	100	100	100	100	0
Spatc1l	spermatogenesis and centriole associated 1 like	ENSMUSG00000009115	76398106	76406035	1	10	0	0.000436491	0.00100735	0.00289855	0.00103498	0.00048852	0.00204771	0	0	0.000744602	0.000588998	0.00226929	0	0	0.00128678	0.00121581	0	0.000927644	0.0006668	0.000436491	0.00103498	0	0.000744602	0	0.000927644	6	0	2.37114	1.38998	1.11571	0	0	2.37114	1.38998	1.11571	0	0	100	100	100	100	100	0
Lman1l	lectin, mannose-binding 1 like	ENSMUSG00000056271	57514368	57528057	-1	9	0	0.000436491	0.000503677	0.00144928	0.00103498	0.00048852	0.000511928	0.00104123	0.000888099	0.0014892	0.00176699	0.00075643	0.000665779	0.00146413	0.00128678	0.000607903	0.000533618	0.00185529	0.000822265	0.000436491	0.00103498	0.000888099	0.0014892	0.00128678	0.000607903	1	0	2.37114	0.694991	1.70255	0.491488	0.339211	2.37114	-1.43887	1.70255	-2.03464	-2.94801	100	100	100	100	100	0
BE692007	expressed sequence BE692007	ENSMUSG00000099757	11447530	11461942	-1	19	0.000237699	0.000436491	0.00201471	0.00115942	0.00103498	0.00048852	0.00511928	0.0031237	0.0017762	0.00595681	0.00471198	0.00378215	0.00732357	0.000732064	0.00943639	0.00729483	0.011206	0.012987	0.00345292	0.000436491	0.00103498	0.0031237	0.00471198	0.00732357	0.011206	0	1	2.37114	0.219649	0.0923599	0.139735	0.0596008	2.37114	-4.55272	-10.8272	-7.15639	-16.7783	33.1	0	0	0	0	0
Gm4035	predicted gene 4035	ENSMUSG00000100760	37605809	37619125	-1	13	0.000475398	0.000436491	0	0.00115942	0.00103498	0.00024426	0.00102386	0	0.0026643	0	0	0.00226929	0.00466045	0	0.000857854	0.00243161	0	0.000927644	0.000666626	0.000436491	0.00103498	0.00102386	0	0.000857854	0.000927644	6	0	2.37114	0	1.11571	0.42632	0.508817	2.37114	0	1.11571	-2.34565	-1.96534	100	100	100	100	100	0
RP23-163N19.1	RIKEN cDNA 4933406B17 gene	ENSMUSG00000110427	96223058	96230346	1	8	0.000237699	0.000436491	0.00151103	0.00057971	0.00103498	0.00146556	0	0	0	0.000744602	0.00176699	0.00075643	0.00266312	0.00146413	0.00257356	0.00121581	0.000533618	0.000927644	0.000842037	0.000436491	0.00103498	0	0.00075643	0.00257356	0.000927644	3	0	2.37114	1.36825	1.11571	0	0.169606	2.37114	1.36825	1.11571	0	-5.89603	100	100	100	100	100	0
Fbxo16	F-box protein 16	ENSMUSG00000034532	65504067	65561422	1	14	0.00427858	0.00567438	0.00755515	0.0162319	0.0134548	0.00781632	0.0138221	0.0145773	0.0115453	0.0134028	0.0141359	0.0234493	0.0159787	0.010981	0.00814961	0.0151976	0.0149413	0.0139147	0.0136384	0.00567438	0.0134548	0.0138221	0.0141359	0.010981	0.0149413	0	1	2.37114	0.951813	0.900509	0.410531	0.516747	2.37114	-1.05063	-1.11048	-2.43587	-1.93518	11.9	12.9	3	0	0	0
Ulbp1	UL16 binding protein 1	ENSMUSG00000079685	7390362	7423638	-1	10	0.000950796	0.00130947	0.00201471	0.0026087	0.00310495	0.00341964	0.0409542	0.00520616	0.00976909	0.018615	0.0188479	0.01059	0.000665779	0.00292826	0.0064339	0.00547112	0.00533618	0.00185529	0.0043129	0.00130947	0.00310495	0.00976909	0.018615	0.00292826	0.00533618	0	1	2.37114	0.166798	0.581867	0.134042	0.447185	2.37114	-5.99528	-1.71861	-7.46033	-2.23621	24.9	2.7	6.1	0	2.1	0
Gm43948	predicted gene, 43948	ENSMUSG00000107427	101036132	101174974	1	6	0.00142619	0.00174596	0.00251838	0.00869565	0.00413993	0.00341964	0	0	0.0017762	0.0014892	0.00235599	0.00151286	0.00133156	0	0.000428927	0	0.00106724	0	0.0014577	0.00174596	0.00413993	0	0.00151286	0.000428927	0	5	0	2.37114	2.73649	0	0	4.07054	2.37114	2.73649	0	0	4.07054	100	100	100	100	100	0
Lbx2	ladybird homeobox 2	ENSMUSG00000034968	83063348	83065224	1	6	0.00380319	0.00218245	0.00201471	0.00898551	0.00517491	0.00439668	0.00511928	0.0145773	0.0106572	0.00595681	0.00588998	0.0113464	0.00599201	0.00219619	0.00729176	0.00607903	0.00160085	0.00927644	0.00592339	0.00218245	0.00517491	0.0106572	0.00595681	0.00599201	0.00607903	0	1	2.37114	0.868738	0.851273	0.204787	0.364227	2.37114	-1.15109	-1.17471	-4.88313	-2.74554	10	13.7	24.3	0	0	0
Gm10814	predicted gene 10814	ENSMUSG00000097404	6062650	6068492	1	19	0.00213929	0.00218245	0.00453309	0.00608696	0.00517491	0.00195408	0.00409542	0.00416493	0.0026643	0.0022338	0.00824597	0.00529501	0.00798935	0.00658858	0.00729176	0.00972644	0.00960512	0.0111317	0.00523496	0.00218245	0.00517491	0.00409542	0.00529501	0.00729176	0.00972644	0	1	2.37114	0.977319	0.532046	0.5329	0.299304	2.37114	-1.02321	-1.87954	-1.87652	-3.34108	15.8	31.6	0	5	0	0
Gm10451	predicted gene 10451	ENSMUSG00000073000	76491271	76498110	1	12	0.0273354	0.0281536	0.0876398	0.0857971	0.0665839	0.05447	0.104945	0.118701	0.150089	0.100521	0.1231	0.140696	0.0505992	0.0585652	0.0428927	0.0607903	0.0400213	0.0491651	0.0636871	0.0281536	0.0665839	0.118701	0.1231	0.0505992	0.0491651	0	1	2.36502	0.54089	1.35429	0.237182	0.556405	2.36502	-1.8488	1.35429	-4.21617	-1.79725	40.2	0	35.2	3.5	9.1	0
Dusp9	dual specificity phosphatase 9	ENSMUSG00000031383	72683025	72687120	1	X	0.0801046	0.0768223	0.160169	0.157681	0.229766	0.189301	0.135661	0.147855	0.157194	0.166791	0.0618447	0.0900151	0.0472703	0.132504	0.0304538	0.018845	0.018143	0.0111317	0.111259	0.0801046	0.189301	0.147855	0.0900151	0.0472703	0.018143	0	1	2.36318	2.103	10.4338	0.541778	1.69461	2.36318	2.103	10.4338	-1.84578	1.69461	9.4	38.4	30.3	10.5	52.1	0
Igkv9-120	immunoglobulin kappa chain variable 9-120	ENSMUSG00000094872	68026967	68027440	1	6	0.000475398	0.00196421	0.00453309	0.00144928	0.00862485	0.00464094	0.00153578	0.00208247	0.0026643	0.000744602	0	0.00529501	0.0193076	0	0.0145835	0.0103343	0.00480256	0.0139147	0.00359869	0.00196421	0.00464094	0.00208247	0.000744602	0.0145835	0.0103343	2	0	2.36275	6.23278	0.449079	0.943213	0.134687	2.36275	6.23278	-2.22678	-1.06021	-7.42463	100	100	100	100	100	0
Gja3	gap junction protein, alpha 3	ENSMUSG00000048582	57271917	57295557	-1	14	0.00237699	0.00196421	0.00151103	0.00463768	0.00689988	0.00317538	0.00204771	0.00208247	0.0035524	0.00521221	0.001178	0.0075643	0.00399467	0.000732064	0.000857854	0.00182371	0.00106724	0.000927644	0.00206509	0.00196421	0.00463768	0.00208247	0.00521221	0.000857854	0.00106724	0	1	2.3611	0.889772	4.34551	0.943213	2.28968	2.3611	-1.12388	4.34551	-1.06021	2.28968	16.6	23.3	15	14.2	28.8	0
Sall2	spalt like transcription factor 2	ENSMUSG00000049532	52548629	52566219	-1	14	0.208462	0.19031	0.397401	0.795072	0.491962	0.309233	0.489403	0.647647	0.626998	0.435592	0.348687	0.504539	0.305593	0.396047	0.324698	0.293009	0.254002	0.24026	0.372367	0.208462	0.491962	0.626998	0.435592	0.324698	0.254002	0	1	2.35996	1.12941	1.93684	0.332476	0.642019	2.35996	1.12941	1.93684	-3.00773	-1.55759	9.5	62.8	17	0	2.7	0
Cxcr5	chemokine (C-X-C motif) receptor 5	ENSMUSG00000047880	44423084	44473174	-1	9	0.00356549	0.00130947	0.0135993	0.0084058	0.0100048	0.00659502	0.00767892	0.0239484	0.00888099	0.00372301	0.00471198	0.00529501	0.0166445	0.00585652	0.00857854	0.00851064	0.00960512	0.0222635	0.00845822	0.00356549	0.0084058	0.00888099	0.00471198	0.00857854	0.00960512	0	1	2.35755	1.78392	0.875137	0.401474	0.415629	2.35755	1.78392	-1.14268	-2.49082	-2.40599	40.5	10.1	7.3	3	4.6	0
Cyp2r1	cytochrome P450, family 2, subfamily r, polypeptide 1	ENSMUSG00000030670	114148917	114162207	-1	7	0.00499168	0.00632911	0.0100735	0.0269565	0.0113848	0.0148999	0.0312276	0.0218659	0.0373002	0.0357409	0.0453528	0.0325265	0.0153129	0.0102489	0.0214463	0.0194529	0.0165422	0.0222635	0.0204496	0.00632911	0.0148999	0.0312276	0.0357409	0.0153129	0.0194529	0	1	2.35418	0.416885	0.765946	0.202677	0.413319	2.35418	-2.39874	-1.30558	-4.93396	-2.41944	17.8	0	6.7	4.2	3.5	0
4933404O12Rik	RIKEN cDNA 4933404O12 gene	ENSMUSG00000097908	136948000	136965966	1	5	0.0313763	0.032955	0.0790773	0.0855072	0.0765887	0.0774304	0.0752534	0.0812162	0.0959147	0.0662695	0.0995406	0.096823	0.0386152	0.0519766	0.0553316	0.0601824	0.0378869	0.0296846	0.0707615	0.032955	0.0774304	0.0812162	0.096823	0.0519766	0.0378869	0	1	2.34958	0.799711	2.04373	0.40577	0.634036	2.34958	-1.25045	2.04373	-2.46445	-1.5772	48.5	4.4	24.4	4	10.6	0
Wdr19	WD repeat domain 19	ENSMUSG00000037890	65357039	65417758	1	5	0.0774899	0.0803143	0.161177	0.20029	0.158352	0.188569	0.197092	0.188463	0.180284	0.171258	0.210861	0.199697	0.246338	0.245974	0.329416	0.339818	0.322839	0.230056	0.198395	0.0803143	0.188569	0.188463	0.199697	0.246338	0.322839	0	1	2.34788	0.944272	0.584095	0.426154	0.326033	2.34788	-1.05902	-1.71205	-2.34657	-3.06718	10.3	28	4.3	0	0	0
Gm36266	predicted gene, 36266	ENSMUSG00000106617	137611114	137613509	1	5	0.00927026	0.00698385	0.0191397	0.0228986	0.0203547	0.0217391	0.0127982	0.0416493	0.0506217	0.0171258	0.0259159	0.0226929	0.0599201	0.0292826	0.0390323	0.043769	0.022412	0.054731	0.0227957	0.00927026	0.0217391	0.0416493	0.0226929	0.0390323	0.043769	0	1	2.34504	0.957971	0.496679	0.222579	0.237502	2.34504	-1.04387	-2.01337	-4.49279	-4.21049	33.6	31.2	3.1	0	0	0
Ephb3	Eph receptor B3	ENSMUSG00000005958	21023505	21042055	1	16	0.0496791	0.0547796	0.123401	0.142029	0.128338	0.120664	0.178151	0.199917	0.19627	0.128816	0.119566	0.192133	0.231025	0.145681	0.202453	0.189666	0.11953	0.137291	0.13966	0.0547796	0.128338	0.19627	0.128816	0.202453	0.137291	0	1	2.3428	0.996287	0.934785	0.279103	0.270579	2.3428	-1.00373	-1.06976	-3.5829	-3.69578	33	30.3	19.7	0	0	0
Ephb6	Eph receptor B6	ENSMUSG00000029869	41582416	41597443	1	6	0.0240076	0.0235705	0.0619523	0.0562319	0.059339	0.0561798	0.0952186	0.0853811	0.0834813	0.0863738	0.0765697	0.130106	0.208389	0.101025	0.164279	0.229179	0.140342	0.169759	0.0858774	0.0240076	0.0562319	0.0853811	0.0863738	0.164279	0.169759	0	1	2.34225	0.651029	0.331246	0.281182	0.146139	2.34225	-1.53603	-3.01891	-3.55642	-6.84279	47.8	0	0	3.2	2.7	0
Adamts5	a disintegrin-like and metallopeptidase (reprolysin type) with thrombospondin type 1 motif, 5 (aggrecanase-2)	ENSMUSG00000022894	85653061	85698716	-1	16	0.102448	0.12309	0.350559	0.457391	0.241841	0.287982	0.602539	0.473761	0.625222	0.527178	0.401107	0.614977	0.464714	0.324305	0.544737	0.675988	0.516542	0.653061	0.469237	0.12309	0.287982	0.602539	0.527178	0.464714	0.653061	0	1	2.3396	0.546272	0.440973	0.204286	0.264874	2.3396	-1.83059	-2.26771	-4.8951	-3.77539	39.9	3.5	0	0	0	0
AU020206	expressed sequence AU020206	ENSMUSG00000097415	75418786	75431847	-1	7	0.0223437	0.0163684	0.0765589	0.0527536	0.0489892	0.0522716	0.0634791	0.103082	0.127886	0.0610573	0.0624337	0.075643	0.116511	0.0885798	0.076349	0.100304	0.123799	0.197588	0.075996	0.0223437	0.0522716	0.103082	0.0624337	0.0885798	0.123799	0	1	2.33943	0.837234	0.422228	0.216757	0.252244	2.33943	-1.19441	-2.36839	-4.61347	-3.96442	49.9	0	3.2	3.5	3	0
Tmem39b	transmembrane protein 39b	ENSMUSG00000053730	129570148	129590631	-1	4	0.0751129	0.0739852	0.119371	0.173913	0.186297	0.175623	0.180199	0.213453	0.213144	0.166791	0.166686	0.170197	0.169108	0.153001	0.149695	0.13921	0.0981857	0.115028	0.166739	0.0751129	0.175623	0.213144	0.166791	0.153001	0.115028	0	1	2.33812	1.05295	1.52679	0.352405	0.490929	2.33812	1.05295	1.52679	-2.83765	-2.03695	30.6	17.5	29.3	4.3	5.2	0
Plau	plasminogen activator, urokinase	ENSMUSG00000021822	20886728	20893453	1	14	2.78631	3.87233	7.85434	9.05362	7.85138	10.8004	7.23047	6.90962	6.35258	10.1407	6.28343	5.95386	14.9254	12.0542	10.5803	11.6438	9.23372	11.5761	8.45398	3.87233	9.05362	6.90962	6.28343	12.0542	11.5761	0	1	2.33803	1.44087	0.782098	0.560425	0.321244	2.33803	1.44087	-1.27861	-1.78436	-3.1129	35.9	30.8	2.3	2.9	0	0
Spag8	sperm associated antigen 8	ENSMUSG00000066196	43651335	43653594	-1	4	0.00546708	0.00327368	0.00755515	0.0176812	0.0127648	0.00928188	0.0117743	0.0166597	0.0133215	0.00893522	0.00824597	0.00983359	0.0126498	0.0102489	0.00900746	0.00851064	0.00800427	0.0102041	0.00955773	0.00546708	0.0127648	0.0133215	0.00893522	0.0102489	0.00851064	0	1	2.33485	1.42859	1.49986	0.410395	0.533431	2.33485	1.42859	1.49986	-2.43667	-1.87466	23.4	16.7	17.2	0	0	0
Msi1	musashi RNA-binding protein 1	ENSMUSG00000054256	115567658	115593757	1	5	0.00879487	0.00458315	0.00453309	0.0130435	0.0106948	0.0073278	0.0163817	0.00520616	0.0106572	0.0104244	0.0194369	0.015885	0.0272969	0.0183016	0.0360299	0.0571429	0.0554963	0.0352505	0.0144643	0.00458315	0.0106948	0.0106572	0.015885	0.0272969	0.0554963	0	1	2.33351	0.673264	0.192712	0.430052	0.1679	2.33351	-1.4853	-5.18908	-2.3253	-5.95593	9.3	6.9	4	0	0	0
Pgr	progesterone receptor	ENSMUSG00000031870	8899834	8968612	1	9	0.00808177	0.00589262	0.0191397	0.022029	0.0124198	0.018808	0.00870277	0.00728863	0.0115453	0.0141474	0.010013	0.0196672	0.0286285	0.0278184	0.058763	0.0662614	0.040555	0.0176252	0.0182166	0.00808177	0.018808	0.00870277	0.0141474	0.0286285	0.040555	0	1	2.32721	1.32943	0.463766	0.928643	0.282298	2.32721	1.32943	-2.15626	-1.07684	-3.54236	28.6	60.8	5.8	23.9	0	0
Camk4	calcium/calmodulin-dependent protein kinase IV	ENSMUSG00000038128	33067984	33324281	1	18	0.0125981	0.0113488	0.0418052	0.101449	0.0258746	0.0293112	0.0266203	0.0260308	0.0186501	0.0230827	0.0365178	0.0234493	0.0359521	0.033675	0.0313117	0.0255319	0.0304162	0.0361781	0.0279657	0.0125981	0.0293112	0.0260308	0.0234493	0.033675	0.0304162	0	1	2.32664	1.24998	0.96367	0.483967	0.374107	2.32664	1.24998	-1.0377	-2.06626	-2.67303	31.2	43.2	24	2.6	2.6	0
E2f2	E2F transcription factor 2	ENSMUSG00000018983	135899705	135923368	1	4	0.0171143	0.0159319	0.0402941	0.0463768	0.0358794	0.0398144	0.170984	0.206164	0.228242	0.163812	0.17611	0.1823	0.0379494	0.0329429	0.0214463	0.0413374	0.0458911	0.0640074	0.0436143	0.0171143	0.0398144	0.206164	0.17611	0.0329429	0.0458911	0	1	2.32638	0.226076	0.867583	0.0830132	0.519515	2.32638	-4.42328	-1.15263	-12.0463	-1.92487	38.9	0	4.2	2.4	10	0
1700112J16Rik	RIKEN cDNA 1700112J16 gene	ENSMUSG00000097527	66853830	66872284	-1	7	0.00261469	0.00283719	0.0146066	0.00550725	0.00724488	0.00659502	0.0035835	0.00520616	0.0026643	0.0022338	0.00235599	0.00453858	0.00665779	0.00805271	0.00343141	0.00425532	0.0058698	0.00927644	0.00487237	0.00283719	0.00659502	0.0035835	0.00235599	0.00665779	0.0058698	0	1	2.32449	2.79926	1.12355	0.791738	0.426146	2.32449	2.79926	1.12355	-1.26304	-2.34661	32.8	10.7	53.3	15.3	6.6	0
Zfp467	zinc finger protein 467	ENSMUSG00000068551	48404631	48422759	-1	6	0.362016	0.364033	0.549008	0.845797	0.736907	0.854421	0.413126	0.585173	0.587922	0.377513	0.312758	0.472769	0.832889	0.8653	0.614223	0.712462	0.49413	0.639147	0.586547	0.364033	0.845797	0.585173	0.377513	0.832889	0.639147	0	1	2.32341	2.24044	1.32332	0.622095	0.437073	2.32341	2.24044	1.32332	-1.60747	-2.28795	10.4	27	30.1	0	0	0
Sgol2a	shugoshin 2A	ENSMUSG00000026039	58035130	58065058	1	1	0.0011885	0.00109123	0.00402941	0.00492754	0.00275995	0.00048852	0.0977782	0.0697626	0.079929	0.10201	0.107198	0.0945537	0.00466045	0.00585652	0.00386034	0.00851064	0.0101387	0.0102041	0.00718358	0.0011885	0.00275995	0.079929	0.10201	0.00466045	0.0101387	0	1	2.32222	0.0270556	0.272219	0.0148694	0.255017	2.32222	-36.9609	-3.67352	-67.2522	-3.9213	60.9	0	0	0	3.3	0
Fam198a	golgi associated kinase 1A	ENSMUSG00000038233	121780054	121809275	1	9	0.0011885	0.000436491	0.00151103	0.00521739	0.00275995	0.00097704	0.00255964	0.00104123	0.0053286	0.000744602	0.00353399	0.00226929	0.00665779	0.00219619	0.00600498	0.00364742	0.00480256	0.00649351	0.0026598	0.0011885	0.00275995	0.00255964	0.00226929	0.00600498	0.00480256	0	1	2.32222	1.21622	0.574684	0.464321	0.197918	2.32222	1.21622	-1.74009	-2.15368	-5.05259	42.5	69.8	3.6	2.9	3	0
Scn3a	sodium channel, voltage-gated, type III, alpha	ENSMUSG00000057182	65287462	65397971	-1	2	0.0011885	0.00109123	0.00201471	0.00347826	0.00275995	0.00170982	0.00511928	0	0.000888099	0.00372301	0.00294499	0.00226929	0.0332889	0.00366032	0.0240199	0.0443769	0.036286	0.041744	0.00321162	0.0011885	0.00275995	0.000888099	0.00294499	0.0240199	0.041744	1	0	2.32222	0.93717	0.0661162	1.33825	0.0494796	2.32222	-1.06704	-15.1249	1.33825	-20.2103	100	100	100	100	100	0
Gm853	leucine decarboxylase 1	ENSMUSG00000023120	130102902	130116194	-1	4	0.105776	0.0718027	0.183338	0.668116	0.245291	0.2064	0.191461	0.468555	0.148313	0.349963	0.0683237	0.0302572	0.0199734	0.229136	0.00128678	0.0145897	0.00853789	0.00742115	0.127044	0.105776	0.245291	0.191461	0.0683237	0.0199734	0.00853789	0	1	2.31896	3.59013	28.7297	0.552468	5.29586	2.31896	3.59013	28.7297	-1.81006	5.29586	30.9	50.4	9.5	0	41	0
Dlk1	delta like non-canonical Notch ligand 1	ENSMUSG00000040856	109418749	109429262	1	12	0.00831947	0.00982104	0.0100735	0.0113043	0.0327744	0.0227162	0.0189413	0.0187422	0.0257549	0.0215934	0.0265049	0.0272315	0.0286285	0.0124451	0.0107232	0.0170213	0.0170758	0.0222635	0.0188418	0.00982104	0.0227162	0.0189413	0.0265049	0.0124451	0.0170758	0	1	2.31301	0.857056	1.33032	0.518498	0.789149	2.31301	-1.16679	1.33032	-1.92865	-1.26719	15.6	15.3	41.1	4	3.2	0
Cited1	Cbp/p300-interacting transactivator with Glu/Asp-rich carboxy-terminal domain 1	ENSMUSG00000051159	101290987	101295787	-1	X	0.00285239	0.00283719	0.014103	0.00289855	0.0196647	0.00659502	0.00204771	0.0062474	0.0071048	0.0022338	0.00765697	0.00832073	0.00798935	0.0219619	0.00343141	0.00547112	0.00373533	0.00278293	0.00585926	0.00285239	0.00659502	0.0062474	0.00765697	0.00798935	0.00373533	0	1	2.3121	0.861309	1.76558	0.456572	0.357024	2.3121	-1.16102	1.76558	-2.19023	-2.80093	32.4	29.3	46.3	15.3	6	0
Tagln3	transgelin 3	ENSMUSG00000022658	45531593	45544971	-1	16	0.000950796	0.000218245	0.00251838	0.0057971	0.00206996	0.00219834	0.00204771	0.0156185	0.0079929	0.00446761	0.00883496	0.00378215	0.00466045	0.00219619	0.00428927	0.00243161	0.00266809	0.0111317	0.00322512	0.000950796	0.00219834	0.0079929	0.00446761	0.00428927	0.00266809	0	1	2.3121	0.492062	0.823937	0.118955	0.221669	2.3121	-2.03227	-1.21368	-8.40653	-4.51124	38	8.2	13.2	0	4.1	0
2810417H13Rik	PCNA clamp associated factor	ENSMUSG00000040204	65797519	65810548	1	9	0.00213929	0.00283719	0.00805883	0.0382609	0.00655489	0.00537372	0.633255	0.536235	0.77087	0.611318	0.902344	0.725416	0.0173103	0.00292826	0.0124389	0.0212766	0.011206	0.0120594	0.0148746	0.00283719	0.00655489	0.633255	0.725416	0.0124389	0.0120594	0	1	2.31035	0.00903604	0.543552	0.00448033	0.22809	2.31035	-110.668	-1.83975	-223.198	-4.38423	41.1	0	13.5	0	0	0
Gm2693	predicted gene 2693	ENSMUSG00000100819	21249212	21257651	1	1	0.00522938	0.00283719	0.00100735	0.00782609	0.00655489	0.00561798	0.00255964	0.00520616	0.0026643	0.00372301	0.00412298	0.00453858	0.00399467	0.00512445	0.00343141	0.00243161	0.00106724	0.000927644	0.00385884	0.00283719	0.00655489	0.0026643	0.00412298	0.00399467	0.00106724	0	1	2.31035	1.58984	6.14193	1.06489	0.710243	2.31035	1.58984	6.14193	1.06489	-1.40797	36.5	10.6	16.5	64.1	14	0
Mmp11	matrix metallopeptidase 11	ENSMUSG00000000901	75759056	75772330	-1	10	0.0251961	0.0207333	0.0448272	0.0901449	0.0320845	0.0581339	0.147435	0.171803	0.227353	0.109456	0.143715	0.217095	0.824234	0.188141	1.6222	1.53435	0.933831	0.882189	0.159619	0.0251961	0.0581339	0.171803	0.143715	0.824234	0.933831	0	1	2.30726	0.404507	0.0622531	0.146657	0.0305691	2.30726	-2.47215	-16.0635	-6.81865	-32.7128	15.9	0	0	0	3.6	0
Slc27a3	solute carrier family 27 (fatty acid transporter), member 3	ENSMUSG00000027932	90292546	90297245	-1	3	0.0237699	0.02488	0.0528861	0.103188	0.0527841	0.0574011	0.085492	0.165556	0.156306	0.087863	0.106609	0.111952	0.134487	0.0717423	0.105945	0.144681	0.0896478	0.128942	0.0964181	0.02488	0.0574011	0.156306	0.106609	0.105945	0.128942	0	1	2.30712	0.538428	0.445168	0.159175	0.234839	2.30712	-1.85726	-2.24634	-6.28238	-4.25824	9.4	0	0	0	0	0
Wdr86	WD repeat domain 86	ENSMUSG00000055235	24916736	24935725	-1	5	0.00879487	0.010694	0.017125	0.0397101	0.0200097	0.0246702	0.0276441	0.044773	0.0488455	0.0268057	0.00883496	0.0416036	0.063249	0.0402635	0.0381745	0.0462006	0.0341515	0.0575139	0.036163	0.010694	0.0246702	0.044773	0.0268057	0.0402635	0.0462006	0	1	2.30692	0.920337	0.533981	0.23885	0.265601	2.30692	-1.08656	-1.87273	-4.18673	-3.76505	11.4	30.3	3.7	3.1	3.4	0
Rnase6	ribonuclease, RNase A family, 6	ENSMUSG00000021880	51361365	51369644	1	14	0.00404088	0.00174596	0.00201471	0.0118841	0.00379494	0.00464094	0.0153578	0.017701	0.0230906	0.0208488	0.0153139	0.0173979	0.0286285	0.00585652	0.0248778	0.0401216	0.0277481	0.0705009	0.0163779	0.00201471	0.00464094	0.017701	0.0173979	0.0248778	0.0401216	0	1	2.30353	0.266753	0.115672	0.113819	0.0809843	2.30353	-3.74879	-8.64514	-8.78587	-12.3481	23	3.3	3.1	3.3	2.4	0
Ltf	lactotransferrin	ENSMUSG00000032496	110848339	110871835	1	9	0.00499168	0.00414666	0.00453309	0.0104348	0.00620989	0.0124573	0.021501	0.0114536	0.00888099	0.00819062	0.00412298	0.0128593	0.00332889	0.011713	0.0047182	0.0158055	0.00693703	0.0176252	0.00853581	0.00453309	0.0104348	0.0114536	0.00819062	0.0047182	0.0158055	0	1	2.30191	1.27399	0.660201	0.39578	0.960768	2.30191	1.27399	-1.51469	-2.52666	-1.04083	11.3	69.4	14.2	3	22.2	0
E330013P04Rik	RIKEN cDNA E330013P04 gene	ENSMUSG00000053117	60133107	60151023	1	19	0	0.00174596	0.000503677	0.00115942	0.000689988	0.0012213	0.00255964	0.0031237	0.000888099	0.000744602	0.00294499	0.00151286	0.00266312	0.00146413	0.00257356	0.00243161	0.000533618	0.00278293	0.00148849	0.000503677	0.00115942	0.00255964	0.00151286	0.00257356	0.00243161	1	0	2.30191	0.766377	0.476812	0.196776	0.195712	2.30191	-1.30484	-2.09726	-5.08191	-5.10955	100	100	100	100	100	0
Gm15894	predicted gene 15894	ENSMUSG00000090039	111481624	111485602	1	8	0.000237699	0.00283719	0.000503677	0.00115942	0	0.00170982	0.00204771	0.0062474	0.0017762	0.0022338	0.00294499	0.00075643	0.00399467	0.000732064	0.00128678	0.00182371	0.00266809	0.00185529	0.00179995	0.000503677	0.00115942	0.00204771	0.0022338	0.00128678	0.00185529	1	0	2.30191	0.519034	0.624928	0.245971	0.391424	2.30191	-1.92666	-1.60019	-4.06553	-2.55477	100	100	100	100	100	0
Taf1c	TATA-box binding protein associated factor, RNA polymerase I, C	ENSMUSG00000031832	120324610	120331961	-1	8	0.0570478	0.0484505	0.101239	0.131304	0.136963	0.0950171	0.162793	0.190546	0.192718	0.155622	0.157851	0.16112	0.153795	0.120059	0.170713	0.171429	0.177695	0.179035	0.156737	0.0570478	0.131304	0.190546	0.157851	0.153795	0.177695	0	1	2.30166	0.831823	0.738932	0.299392	0.370934	2.30166	-1.20218	-1.3533	-3.34011	-2.6959	8.9	3.4	2.5	0	0	0
Mtfp1	mitochondrial fission process 1	ENSMUSG00000004748	4041480	4045445	-1	11	0.162824	0.159537	0.306739	0.413623	0.374664	0.362237	0.215522	0.327988	0.28508	0.244229	0.200848	0.245083	0.10253	0.217423	0.081925	0.0735562	0.0597652	0.0955473	0.216472	0.162824	0.374664	0.28508	0.244229	0.10253	0.0735562	0	1	2.30104	1.53406	5.09357	0.571152	1.58806	2.30104	1.53406	5.09357	-1.75085	1.58806	9.9	31.6	30.2	3.7	37.1	0
Cacna1h	calcium channel, voltage-dependent, T type, alpha 1H subunit	ENSMUSG00000024112	25593259	25652757	-1	17	0.0106965	0.0117852	0.0307243	0.024058	0.0272545	0.0271128	0.0112624	0.0197834	0.0159858	0.0119136	0.0164919	0.0234493	0.0139814	0.0300146	0.0141546	0.0200608	0.0138741	0.0139147	0.0162389	0.0117852	0.0271128	0.0159858	0.0164919	0.0141546	0.0139147	0	1	2.30058	1.64401	1.94851	0.737233	0.83261	2.30058	1.64401	1.94851	-1.35642	-1.20104	38.5	39.6	10.8	19.5	12	0
Arhgap33os	Rho GTPase activating protein 33, opposite strand	ENSMUSG00000062132	30214547	30221618	1	7	0.00285239	0.00283719	0.00352574	0.0133333	0.00655489	0.00146556	0.00511928	0.0187422	0.0062167	0.0022338	0.00235599	0.00302572	0.00466045	0.00658858	0.00386034	0.00303951	0.00213447	0.00834879	0.00369304	0.00285239	0.00655489	0.0062167	0.00235599	0.00466045	0.00303951	0	1	2.29803	2.78222	2.15656	0.458827	0.612041	2.29803	2.78222	2.15656	-2.17947	-1.63388	28.6	15.3	48.6	0	2.2	0
Bbox1	butyrobetaine (gamma), 2-oxoglutarate dioxygenase 1 (gamma-butyrobetaine hydroxylase)	ENSMUSG00000041660	110093042	110144905	-1	2	0.150939	0.149935	0.360129	0.0478261	0.346719	0.359062	0.0373707	0.0197834	0.0328597	0.0483991	0.0217929	0.0355522	0.133156	0.272328	0.0669126	0.0407295	0.0256137	0.0853432	0.0576558	0.150939	0.346719	0.0328597	0.0355522	0.133156	0.0407295	0	1	2.29708	9.7524	8.51273	4.59344	1.13355	2.29708	9.7524	8.51273	4.59344	1.13355	57.3	9.2	10.8	23.3	45.9	0
Afm	afamin	ENSMUSG00000029369	90666791	90701402	1	5	0.312574	0.264077	0.527853	0.717971	0.685158	0.778701	0.300502	0.397751	0.400533	0.36411	0.313936	0.344175	0.153795	0.448755	0.124818	0.111246	0.0410886	0.0565863	0.329056	0.312574	0.717971	0.397751	0.344175	0.153795	0.0565863	0	1	2.29696	2.08606	12.6881	0.785854	2.03241	2.29696	2.08606	12.6881	-1.2725	2.03241	23.8	22.8	25.5	13.3	52.8	0
Napsa	napsin A aspartic peptidase	ENSMUSG00000002204	44221804	44236286	1	7	21.5434	19.8896	43.4008	27.5565	49.4635	54.8029	2.39582	3.56102	2.55329	4.72599	5.65497	1.93192	15.028	59.7892	9.17174	10.4292	7.72679	9.4898	9.95949	21.5434	49.4635	2.55329	4.72599	15.028	9.4898	0	1	2.296	10.4663	5.21229	8.43751	1.43355	2.296	10.4663	5.21229	8.43751	1.43355	18	29.8	9.3	10.6	53.6	0
Prss12	protease, serine 12 neurotrypsin (motopsin)	ENSMUSG00000027978	123240562	123300246	1	3	0.0275731	0.02488	0.0569155	0.0408696	0.0645139	0.0632633	0.0168936	0.0187422	0.0275311	0.0245719	0.0147249	0.0189107	0.0286285	0.0402635	0.029596	0.0224924	0.0122732	0.0185529	0.0262055	0.0275731	0.0632633	0.0187422	0.0189107	0.029596	0.0185529	0	1	2.29439	3.34536	3.40989	1.47118	0.931651	2.29439	3.34536	3.40989	1.47118	-1.07336	11	17.1	8.4	33.5	12.5	0
Epb41l4b	erythrocyte membrane protein band 4.1 like 4b	ENSMUSG00000028434	56991972	57143437	-1	4	0.303779	0.374509	0.962526	0.576812	0.8787	0.858818	0.277977	0.278009	0.278863	0.309754	0.275062	0.281392	0.568575	0.850659	0.39976	0.592097	0.405016	0.48423	0.402388	0.374509	0.858818	0.278009	0.281392	0.568575	0.48423	0	1	2.29318	3.05204	1.77357	1.34711	0.65868	2.29318	3.05204	1.77357	1.34711	-1.51819	43.9	17.2	8.4	10.4	12.4	0
9230105E05Rik	RIKEN cDNA 9230105E05 gene	ENSMUSG00000090191	120225428	120228698	1	10	0.00309009	0.000218245	0.00856251	0.00550725	0.00724488	0.00708354	0.00255964	0.00104123	0.0062167	0.00521221	0.0170809	0.00907716	0.0319574	0.00439239	0.0111521	0.00729483	0.00213447	0.00371058	0.00586197	0.00309009	0.00708354	0.00255964	0.00907716	0.0111521	0.00371058	0	1	2.29234	0.78037	1.90901	1.20724	0.277086	2.29234	-1.28144	1.90901	1.20724	-3.60899	39.6	27.3	38.4	72.8	0	0
Wscd2	WSC domain containing 2	ENSMUSG00000063430	113638199	113727786	1	5	0.0682196	0.0661283	0.12743	0.168986	0.117298	0.156326	0.0419781	0.0385256	0.062167	0.0699926	0.0418188	0.070348	0.0845539	0.145681	0.0866432	0.0699088	0.0352188	0.0371058	0.0699507	0.0682196	0.156326	0.0419781	0.0699926	0.0866432	0.0371058	0	1	2.29152	2.23347	4.21299	1.62512	0.787363	2.29152	2.23347	4.21299	1.62512	-1.27006	18.6	24	9.3	21.5	14	0
Bmp15	bone morphogenetic protein 15	ENSMUSG00000023279	6226161	6232775	-1	X	0.00855717	0.00872981	0.0347537	0.02	0.0186297	0.0256473	0.0138221	0.0208247	0.0213144	0.0201042	0.0164919	0.0181543	0.0259654	0.0505124	0.0253067	0.0224924	0.0176094	0.0213358	0.0204645	0.00872981	0.02	0.0208247	0.0181543	0.0259654	0.0213358	0	1	2.291	1.10167	0.937391	0.419206	0.33621	2.291	1.10167	-1.06679	-2.38546	-2.97433	38.3	53.6	24.5	9.8	8.9	0
Fads6	fatty acid desaturase domain family, member 6	ENSMUSG00000044788	115170448	115188489	-1	11	0.209413	0.188782	0.463383	0.633333	0.420548	0.478261	0.124398	0.113494	0.124334	0.134028	0.127223	0.125567	0.169108	0.738653	0.183581	0.181155	0.120064	0.102041	0.175131	0.209413	0.478261	0.124334	0.127223	0.183581	0.120064	0	1	2.28382	3.75922	3.98338	1.68428	1.14071	2.28382	3.75922	3.98338	1.68428	1.14071	25.7	9.7	31.2	15.5	32.9	0
Eno4	enolase 4	ENSMUSG00000048029	58931857	58959853	1	19	0.00213929	0.00130947	0.00251838	0.0057971	0.00344994	0.0048852	0.00819085	0.0114536	0.0106572	0.00297841	0.00883496	0.0136157	0.00532623	0.00219619	0.00343141	0.00364742	0.00266809	0.00371058	0.003679	0.00213929	0.0048852	0.0106572	0.00883496	0.00343141	0.00364742	0	1	2.28356	0.552939	1.33936	0.200737	0.623443	2.28356	-1.80852	1.33936	-4.98165	-1.604	23.1	7.2	47.3	0	0	0
Methig1	methyltransferase hypoxia inducible domain containing 1	ENSMUSG00000093789	100251030	100282317	1	15	0.00261469	0.00392842	0.0256875	0.00666667	0.00896985	0.0100147	0	0	0	0	0.001178	0.00075643	0.00133156	0.0146413	0	0.00121581	0	0	0.0011969	0.00392842	0.00896985	0	0.00075643	0.00133156	0	7	0	2.28332	11.8581	0	0	2.95024	2.28332	11.8581	0	0	2.95024	100	100	100	100	100	0
Cyp1a1	cytochrome P450, family 1, subfamily a, polypeptide 1	ENSMUSG00000032315	57595211	57611107	1	9	0.00641787	0.00392842	0.00453309	0.0162319	0.0103498	0.00512946	0.0092147	0.0187422	0.0106572	0.0163812	0.00824597	0.0113464	0.00199734	0.00292826	0.000428927	0.00121581	0.000533618	0.00278293	0.00577367	0.00453309	0.0103498	0.0106572	0.0113464	0.00199734	0.00121581	0	1	2.28317	0.912164	8.51273	0.425355	2.26957	2.28317	-1.09629	8.51273	-2.35098	2.26957	10.8	23.5	31.6	0	39.9	0
Zfp853	zinc finger protein 853	ENSMUSG00000093910	143272793	143279378	-1	5	0	0.00152772	0.00151103	0.00608696	0.00344994	0.00195408	0.0148459	0.0208247	0.0186501	0.0119136	0.00530098	0.0121029	0.00998668	0.00219619	0.0064339	0.0115502	0.0058698	0.00556586	0.00597838	0.00151103	0.00344994	0.0186501	0.0119136	0.0064339	0.0058698	1	0	2.28317	0.289579	0.587745	0.08102	0.234854	2.28317	-3.45328	-1.70142	-12.3426	-4.25796	100	100	100	100	100	0
Xrcc6bp1	ATP23 metallopeptidase and ATP synthase assembly factor homolog	ENSMUSG00000025436	126704296	126737224	-1	10	0.0263846	0.0288084	0.0473456	0.0826087	0.0548541	0.0657059	0.0680864	0.0832986	0.0674956	0.0543559	0.0624337	0.0824508	0.0585885	0.0512445	0.0308827	0.0352584	0.0389541	0.054731	0.0547925	0.0288084	0.0657059	0.0680864	0.0624337	0.0512445	0.0389541	0	1	2.28079	1.05241	1.68675	0.423115	0.562175	2.28079	1.05241	1.68675	-2.36342	-1.77881	10.2	71.3	16.8	0	0	0
Zfp251	zinc finger protein 251	ENSMUSG00000022526	76735809	76755635	-1	15	0.0981697	0.0851157	0.235217	0.241739	0.194577	0.223742	0.241118	0.187422	0.222025	0.247952	0.262693	0.23298	0.258988	0.267936	0.254354	0.294225	0.308431	0.230056	0.238168	0.0981697	0.223742	0.222025	0.247952	0.258988	0.294225	0	1	2.27914	0.902359	0.760446	0.442156	0.379051	2.27914	-1.10821	-1.31502	-2.26164	-2.63817	50.2	0	0	9.7	2.6	0
Cend1	cell cycle exit and neuronal differentiation 1	ENSMUSG00000060240	141006359	141009404	-1	7	0.00546708	0.00545613	0.00604412	0.0217391	0.00827986	0.0124573	0.00716699	0.0114536	0.0133215	0.00893522	0.00706797	0.00907716	0.00599201	0.0131772	0.00300249	0.00486322	0.00266809	0.00742115	0.00729407	0.00546708	0.0124573	0.0114536	0.00893522	0.00599201	0.00486322	0	1	2.27859	1.39417	2.56152	0.477326	0.912395	2.27859	1.39417	2.56152	-2.09501	-1.09602	9.3	20.7	39.1	0	13.6	0
Gulp1	GULP, engulfment adaptor PTB domain containing 1	ENSMUSG00000056870	44590671	44835998	1	1	0.041835	0.0449585	0.115846	0.12087	0.0990133	0.102345	0.170472	0.0645564	0.0639432	0.116902	0.165508	0.124054	0.0892144	0.0900439	0.167281	0.167781	0.19317	0.122449	0.116374	0.0449585	0.102345	0.0645564	0.124054	0.0900439	0.167781	0	1	2.27643	0.825	0.60999	0.696422	0.499296	2.27643	-1.21212	-1.63937	-1.43591	-2.00282	48.6	3.8	3.4	15.5	10.9	0
6330410L21Rik	RIKEN cDNA 6330410L21 gene	ENSMUSG00000105960	129547407	129557533	1	3	0.0161635	0.0174596	0.0377758	0.0284058	0.0396743	0.0522716	0.0035835	0.00208247	0.0035524	0.0022338	0.00647897	0.00226929	0.00399467	0.0256223	0.00343141	0.00303951	0.00266809	0.000927644	0.00378908	0.0174596	0.0396743	0.0035524	0.00226929	0.00399467	0.00266809	0	1	2.27235	17.4832	14.8699	4.91488	4.37073	2.27235	17.4832	14.8699	4.91488	4.37073	28.6	10	25.3	23.1	40.1	0
Rasgrp4	RAS guanyl releasing protein 4	ENSMUSG00000030589	28834276	28853386	1	7	0.00237699	0.00349192	0.00554045	0.00927536	0.00793487	0.00439668	0.0563121	0.0666389	0.071048	0.0320179	0.0418188	0.0453858	0.0153129	0.00439239	0.0154414	0.0176292	0.00800427	0.0120594	0.0136861	0.00349192	0.00793487	0.0666389	0.0418188	0.0153129	0.0120594	0	1	2.27235	0.189744	0.657983	0.0524007	0.228038	2.27235	-5.27026	-1.5198	-19.0837	-4.38524	29.4	0	0	2.8	3.2	0
D330045A20Rik	RPA1 related single stranded DNA binding protein, X-linked	ENSMUSG00000042498	138381116	138455331	1	X	0.0473021	0.0344828	0.110305	0.112754	0.0776237	0.107474	0.0245725	0.0156185	0.0115453	0.0163812	0.0388738	0.0151286	0.0153129	0.0775988	0.017586	0.0237082	0.0122732	0.0111317	0.0241404	0.0473021	0.107474	0.0156185	0.0163812	0.017586	0.0122732	0	1	2.27208	6.56082	8.75682	3.0286	2.68976	2.27208	6.56082	8.75682	3.0286	2.68976	42	19.1	16	10.7	28.1	0
Gm43270	RIKEN cDNA 9430085M18 gene	ENSMUSG00000106164	101851452	101853716	1	5	0.00451628	0.00414666	0.00856251	0.0133333	0.00655489	0.0102589	0.0184294	0.0145773	0.0150977	0.014892	0.0141359	0.0143722	0.00865513	0.0139092	0.0145835	0.00790274	0.0144077	0.00371058	0.0136213	0.00451628	0.0102589	0.0150977	0.0143722	0.0139092	0.00790274	0	1	2.27154	0.713805	1.29815	0.299137	0.324697	2.27154	-1.40094	1.29815	-3.34295	-3.0798	10.4	3	62.4	0	0	0
Rgma	repulsive guidance molecule family member A	ENSMUSG00000070509	73025257	73069647	1	7	0.0408842	0.0530336	0.0851214	0.126087	0.120403	0.0959941	0.109041	0.120783	0.150977	0.0744602	0.146071	0.138427	0.169108	0.133236	0.189157	0.26079	0.191569	0.115028	0.123435	0.0530336	0.120403	0.120783	0.138427	0.169108	0.191569	0	1	2.27031	0.869796	0.62851	0.439082	0.313608	2.27031	-1.14969	-1.59106	-2.27748	-3.18869	32.9	20.4	2.8	3.8	2.7	0
Rapsn	receptor-associated protein of the synapse	ENSMUSG00000002104	90865965	90876074	1	2	0.0211552	0.0200786	0.0261912	0.0834783	0.0479542	0.0476307	0.028156	0.0416493	0.0452931	0.0275503	0.0206149	0.0378215	0.0559254	0.0409956	0.0343141	0.0340426	0.0314835	0.0343228	0.0343185	0.0211552	0.0479542	0.0416493	0.0275503	0.0409956	0.0340426	0	1	2.26678	1.74061	1.40865	0.507937	0.516036	2.26678	1.74061	1.40865	-1.96875	-1.93785	32.6	34.1	20.4	2.5	3.4	0
5730420D15Rik	RIKEN cDNA 5730420D15 gene	ENSMUSG00000097766	95253237	95264502	1	10	0.00237699	0.00371017	0.018636	0.0084058	0.0148347	0.00390816	0.00153578	0.0031237	0.0044405	0	0.00412298	0.00226929	0.0213049	0.155198	0.00772068	0.0145897	0.00533618	0.00834879	0.00488834	0.00371017	0.0084058	0.0031237	0.00226929	0.0213049	0.00834879	1	0	2.26561	3.70415	1.00683	1.18775	0.174146	2.26561	3.70415	1.00683	1.18775	-5.7423	100	100	100	100	100	0
Mylk4	myosin light chain kinase family, member 4	ENSMUSG00000044951	32884810	32967937	-1	13	0.00166389	0.00196421	0.00151103	0.00376812	0.00413993	0.00170982	0.00153578	0.0031237	0.0017762	0.000744602	0.000588998	0.00075643	0.00532623	0.00219619	0.00428927	0.00121581	0.00320171	0.00371058	0.0018702	0.00166389	0.00376812	0.0017762	0.000744602	0.00428927	0.00320171	0	1	2.26464	5.06058	1.17691	0.936772	0.38792	2.26464	5.06058	1.17691	-1.0675	-2.57785	9.2	8.3	61.1	23.8	3.2	0
5830444B04Rik	RIKEN cDNA 5830444B04 gene	ENSMUSG00000084803	155483220	155506161	-1	4	0.0116473	0.0111305	0.0201471	0.0263768	0.0137998	0.0295554	0.021501	0.0197834	0.0310835	0.0201042	0.0306279	0.0431165	0.0599201	0.0351391	0.0737754	0.0468085	0.0442903	0.0398887	0.0300917	0.0116473	0.0263768	0.021501	0.0306279	0.0599201	0.0442903	0	1	2.26464	0.861203	0.595544	0.541708	0.19438	2.26464	-1.16117	-1.67914	-1.84601	-5.14457	10.2	26.1	3.4	0	0	0
Rab3a	RAB3A, member RAS oncogene family	ENSMUSG00000031840	71207328	71211323	1	8	0.0848586	0.0785683	0.177294	0.204928	0.192162	0.190523	0.122351	0.158267	0.155417	0.095309	0.108965	0.131619	0.224368	0.180088	0.165137	0.182979	0.164888	0.187384	0.165012	0.0848586	0.192162	0.155417	0.108965	0.180088	0.182979	0	1	2.26449	1.76353	1.05019	0.546004	0.471207	2.26449	1.76353	1.05019	-1.83149	-2.12221	23.4	29.4	34.9	3.2	0	0
Lrrn3	leucine rich repeat protein 3, neuronal	ENSMUSG00000036295	41501667	41536430	-1	12	0.00475398	0.00436491	0.0125919	0.0113043	0.00724488	0.0107474	0.0199652	0.0145773	0.0248668	0.0275503	0.0347509	0.0219365	0.00998668	0.010981	0.0111521	0.0200608	0.011206	0.0157699	0.0119481	0.00475398	0.0107474	0.0199652	0.0275503	0.010981	0.0157699	0	1	2.26072	0.390103	0.681514	0.238114	0.432929	2.26072	-2.56343	-1.46732	-4.19968	-2.30985	28.4	4.1	3.2	0	4.4	0
Gm44536	predicted gene, 29683	ENSMUSG00000109097	69828616	69987600	-1	7	0.00356549	0.00305543	0.00805883	0.0144928	0.00517491	0.00806058	0.0148459	0.013536	0.017762	0.00819062	0.0194369	0.00832073	0.0166445	0.00658858	0.0253067	0.0133739	0.00960512	0.00834879	0.00897696	0.00356549	0.00806058	0.0148459	0.00832073	0.0166445	0.00960512	0	1	2.26072	0.968735	0.839196	0.240166	0.214214	2.26072	-1.03227	-1.19162	-4.16378	-4.66822	23.1	8	6.6	0	0	0
RP23-464B2.3	predicted gene, 39929	ENSMUSG00000109931	128443685	128451550	-1	2	0.0011885	0.00152772	0.00554045	0.00550725	0.00344994	0.00341964	0.0035835	0.00416493	0.0044405	0.00372301	0.00294499	0.00680787	0.00199734	0.00366032	0.00300249	0	0.00373533	0.00185529	0.00351672	0.00152772	0.00344994	0.00416493	0.00372301	0.00300249	0.00185529	1	0	2.25823	0.926654	1.85952	0.366805	0.508817	2.25823	-1.07915	1.85952	-2.72625	-1.96534	100	100	100	100	100	0
Fbxo17	F-box protein 17	ENSMUSG00000030598	28416229	28437569	1	7	0.00618018	0.00763859	0.0115846	0.0226087	0.0172497	0.0136786	0.0184294	0.0218659	0.0275311	0.0134028	0.0182589	0.0272315	0.0246338	0.0146413	0.0197306	0.0182371	0.0192102	0.0139147	0.018248	0.00763859	0.0172497	0.0218659	0.0182589	0.0197306	0.0182371	0	1	2.25823	0.944727	0.945859	0.349338	0.387143	2.25823	-1.05851	-1.05724	-2.86256	-2.58302	9.9	25	31.8	0	0	0
Mtus2	microtubule associated tumor suppressor candidate 2	ENSMUSG00000029651	147894130	148252875	1	5	0.00641787	0.00458315	0.00755515	0.0144928	0.0182847	0.00512946	0.0117743	0.00728863	0.0053286	0.00893522	0.00824597	0.01059	0.011984	0.010981	0.0223042	0.0212766	0.0266809	0.00927644	0.00993323	0.00641787	0.0144928	0.00728863	0.00893522	0.011984	0.0212766	0	1	2.25819	1.62198	0.681159	0.880532	0.535536	2.25819	1.62198	-1.46809	-1.13568	-1.86729	17.2	40.4	20.1	22.6	0	0
Gm19325	predicted gene, 19325	ENSMUSG00000101365	96929497	96949360	-1	9	0.00142619	0.00218245	0.00554045	0.00492754	0.0058649	0.00293112	0.00153578	0.00208247	0.0044405	0.00595681	0.00353399	0.00453858	0.00399467	0.00439239	0.00343141	0.00121581	0.00160085	0.00371058	0.00362228	0.00218245	0.00492754	0.00208247	0.00453858	0.00399467	0.00160085	0	1	2.2578	1.0857	3.07807	1.04801	0.546341	2.2578	1.0857	3.07807	1.04801	-1.83036	29.4	62.5	10.7	71.6	5.1	0
Exog	endo/exonuclease (5'-3'), endonuclease G-like	ENSMUSG00000042787	119274009	119294583	1	9	0.024483	0.0183326	0.0679964	0.0585507	0.0551991	0.0400586	0.0860039	0.124948	0.137655	0.0833954	0.107198	0.119516	0.0399467	0.0424597	0.0523291	0.0577508	0.0480256	0.0473098	0.0564749	0.024483	0.0551991	0.124948	0.107198	0.0424597	0.0480256	0	1	2.25459	0.514928	1.14937	0.195946	0.576617	2.25459	-1.94202	1.14937	-5.10346	-1.73425	39.8	0	61.8	0	3.5	0
Bmp1	bone morphogenetic protein 1	ENSMUSG00000022098	70711998	70757674	-1	14	0.115759	0.120908	0.263927	0.271884	0.32326	0.260137	0.718747	0.845481	1.08082	0.512286	0.988338	0.843419	0.723702	0.344802	0.928627	0.943465	0.892209	0.815399	0.721224	0.120908	0.271884	0.845481	0.843419	0.723702	0.892209	0	1	2.24869	0.322359	0.304731	0.143005	0.167069	2.24869	-3.10213	-3.28158	-6.99277	-5.98556	28.1	0	0	0	0	0
Mum1	PWWP domain containing 3A, DNA repair factor	ENSMUSG00000020156	80062268	80079737	1	10	0.164488	0.170231	0.270978	0.382319	0.394673	0.329018	0.344527	0.497709	0.486679	0.30752	0.395806	0.409228	0.494674	0.469985	0.476967	0.452888	0.394344	0.455473	0.39524	0.170231	0.382319	0.486679	0.395806	0.476967	0.452888	0	1	2.24588	0.965924	0.844181	0.349782	0.356904	2.24588	-1.03528	-1.18458	-2.85892	-2.80187	15	21.1	3	3.5	3.4	0
Zfp667	zinc finger protein 667	ENSMUSG00000054893	6289578	6310882	1	7	0.0323271	0.02488	0.0916692	0.0773913	0.060374	0.0725452	0.056824	0.0531029	0.0541741	0.069248	0.0506538	0.0605144	0.0499334	0.0585652	0.0776358	0.0772036	0.0453575	0.0630798	0.0594696	0.0323271	0.0725452	0.0541741	0.0605144	0.0585652	0.0630798	0	1	2.2441	1.19881	1.15005	0.596726	0.551985	2.2441	1.19881	1.15005	-1.67581	-1.81164	38.7	28.9	53.4	3.2	10.1	0
Gm7357	predicted gene 7357	ENSMUSG00000102269	4593128	4596960	1	1	0.000950796	0.00130947	0.00151103	0.00405797	0	0.00293112	0.0035835	0	0.0017762	0.00297841	0.00412298	0.00302572	0.00532623	0.00512445	0.00171571	0.00425532	0.00266809	0.00278293	0.00285703	0.00130947	0.00293112	0.0017762	0.00302572	0.00512445	0.00278293	2	0	2.2384	0.968735	1.05325	0.737233	0.255534	2.2384	-1.03227	1.05325	-1.35642	-3.91337	100	100	100	100	100	0
Ins2	insulin II	ENSMUSG00000000215	142232393	142297118	-1	7	0.00213929	0.000436491	0	0.00057971	0.00172497	0.00097704	0	0.00104123	0	0	0	0.00075643	0	0.000732064	0	0.0316109	0	0.000927644	0.0005081	0.000436491	0.00097704	0	0	0	0.000927644	8	0	2.2384	0	1.05325	0	0	2.2384	0	1.05325	0	0	100	100	100	100	100	0
1700001P01Rik	RIKEN cDNA 1700001P01 gene	ENSMUSG00000018543	97662307	97666744	-1	11	0.000237699	0.000436491	0.00151103	0.00173913	0	0.00097704	0.00102386	0.00208247	0.0026643	0	0.00176699	0.00226929	0.00133156	0.00292826	0	0.00121581	0.00160085	0	0.00127368	0.000436491	0.00097704	0.00208247	0.00176699	0.00133156	0.00121581	4	0	2.2384	0.552939	0.803615	0.209603	0.327804	2.2384	-1.80852	-1.24438	-4.77093	-3.0506	100	100	100	100	100	0
Crp	C-reactive protein, pentraxin-related	ENSMUSG00000037942	172525622	172660598	1	1	0	0.000436491	0.00151103	0.00057971	0.00103498	0.00097704	0.000511928	0	0	0	0.000588998	0	0.00466045	0.00219619	0.00772068	0.0194529	0	0.0621521	0.000584354	0.000436491	0.00097704	0	0	0.00466045	0.0194529	6	0	2.2384	0	0.0502259	0	0.0936584	2.2384	0	-19.91	0	-10.6771	100	100	100	100	100	0
A930016O22Rik	RIKEN cDNA A930016O22 gene	ENSMUSG00000040705	19151391	19155342	-1	7	0.000237699	0.000436491	0.000503677	0.00144928	0.000689988	0.00097704	0.000511928	0	0.0017762	0.000744602	0.00176699	0.00075643	0.00199734	0.00146413	0.000428927	0.00243161	0.00266809	0.00185529	0.000866735	0.000436491	0.00097704	0.000511928	0.00075643	0.00146413	0.00243161	1	0	2.2384	1.29165	0.401808	0.852641	0.298123	2.2384	1.29165	-2.48875	-1.17283	-3.35432	100	100	100	100	100	0
B3gat1	beta-1,3-glucuronyltransferase 1 (glucuronosyltransferase P)	ENSMUSG00000045994	26645024	26674397	1	9	0.000237699	0.000436491	0.00100735	0.00173913	0.000344994	0.00097704	0.00255964	0.00416493	0.0026643	0	0.00353399	0.00453858	0.000665779	0.00219619	0.000428927	0.00121581	0.00266809	0.00185529	0.00147747	0.000436491	0.00097704	0.0026643	0.00353399	0.000665779	0.00185529	1	0	2.2384	0.27647	0.526624	0.163829	0.655609	2.2384	-3.61703	-1.89889	-6.10391	-1.5253	100	100	100	100	100	0
Spink11	serine peptidase inhibitor, Kazal type 11	ENSMUSG00000073573	44323112	44329244	-1	18	0	0.000436491	0.00352574	0.00144928	0.000689988	0.00097704	0.000511928	0.00104123	0	0	0.000588998	0.00075643	0	0.00146413	0	0	0	0	0.000474209	0.000436491	0.00097704	0.000511928	0.000588998	0	0	8	0	2.2384	1.65882	0	0.852641	0	2.2384	1.65882	0	-1.17283	0	100	100	100	100	100	0
Gm13523	predicted gene 13523	ENSMUSG00000087496	32763767	32766013	-1	2	0.000237699	0.000436491	0.00151103	0.00144928	0	0.00097704	0.00102386	0.00104123	0.0026643	0.0014892	0	0.00226929	0.00266312	0.00146413	0.00257356	0.00121581	0.00266809	0.000927644	0.00133254	0.000436491	0.00097704	0.00104123	0.0014892	0.00257356	0.00121581	2	0	2.2384	0.656082	0.803615	0.419206	0.169606	2.2384	-1.5242	-1.24438	-2.38546	-5.89603	100	100	100	100	100	0
C130060C02Rik	RIKEN cDNA C130060C02 gene	ENSMUSG00000097557	15962442	15988060	1	19	0.000237699	0.000436491	0.00201471	0.00173913	0	0.00097704	0	0.00208247	0.000888099	0.0014892	0.000588998	0.00151286	0.00199734	0.000732064	0.000857854	0.00182371	0	0.000927644	0.000907872	0.000436491	0.00097704	0.000888099	0.0014892	0.000857854	0.000927644	3	0	2.2384	0.656082	1.05325	0.491488	0.508817	2.2384	-1.5242	1.05325	-2.03464	-1.96534	100	100	100	100	100	0
Gm31749	predicted gene, 31749	ENSMUSG00000108617	126630640	126634463	1	7	0.00142619	0.000436491	0	0.00115942	0	0.00097704	0.000511928	0.00208247	0	0	0.00235599	0.00378215	0	0.00146413	0.00214463	0.000607903	0	0.00278293	0.000792471	0.000436491	0.00097704	0.000511928	0.00235599	0.00146413	0.000607903	6	0	2.2384	0.414704	1.60723	0.852641	0.298123	2.2384	-2.41136	1.60723	-1.17283	-3.35432	100	100	100	100	100	0
D5Ertd615e	DNA segment, Chr 5, ERATO Doi 615, expressed	ENSMUSG00000029092	45166513	45581744	-1	5	0.00285239	0.000654736	0.000503677	0.00492754	0.00137998	0.00146556	0.00665506	0.0062474	0.0053286	0.0022338	0.00471198	0.00680787	0.00133156	0.00146413	0.00300249	0.00121581	0.00160085	0.000927644	0.00191733	0.000654736	0.00146556	0.0062474	0.00471198	0.00146413	0.00121581	0	1	2.2384	0.311028	1.20542	0.104801	0.447185	2.2384	-3.21514	1.20542	-9.54186	-2.23621	49.8	3	48.4	4.2	9.3	0
5830487J09Rik	RIKEN cDNA 5830487J09 gene	ENSMUSG00000104830	123504535	123506982	1	5	0.000950796	0.000654736	0	0.00434783	0.000344994	0.00146556	0.00409542	0.00208247	0.0017762	0.00297841	0.00412298	0.00226929	0.00199734	0.00512445	0.00557605	0.00547112	0.00266809	0.000927644	0.00217588	0.000654736	0.00146556	0.00208247	0.00297841	0.00512445	0.00266809	1	0	2.2384	0.492062	0.549292	0.314404	0.127767	2.2384	-2.03227	-1.82053	-3.18062	-7.82674	100	100	100	100	100	0
Gm4593	#N/A	ENSMUSG00000108569	#N/A	#N/A	#N/A	#N/A	0.000950796	0.000654736	0.000503677	0.00231884	0.00137998	0.00146556	0	0	0	0	0.000588998	0.00075643	0.000665779	0.00366032	0.000428927	0.000607903	0	0	0.00059845	0.000654736	0.00146556	0	0.000588998	0.000665779	0	6	0	2.2384	2.48823	0	0	0.983413	2.2384	2.48823	0	0	-1.01687	100	100	100	100	100	0
Myh3	myosin, heavy polypeptide 3, skeletal muscle, embryonic	ENSMUSG00000020908	66969126	66993117	1	11	0.000475398	0.000218245	0	0.00057971	0.000344994	0.00048852	0	0.00104123	0	0	0.000588998	0	0	0	0	0	0.000533618	0	0	0.000218245	0.00048852	0	0	0	0	10	0	2.2384	0	0	0	0	2.2384	0	0	0	0	100	100	100	100	100	0
Tff2	trefoil factor 2 (spasmolytic protein 1)	ENSMUSG00000024028	31360023	31363256	-1	17	0	0.000218245	0.00151103	0.00144928	0.000344994	0.00048852	0.000511928	0.00104123	0.000888099	0.0022338	0.00294499	0.00529501	0.00332889	0	0.00257356	0.0869301	0.00373533	0.00834879	0.00148015	0.000218245	0.00048852	0.000888099	0.00294499	0.00257356	0.00834879	2	0	2.2384	0.165882	0.0585138	0.245744	0.0848029	2.2384	-6.02839	-17.09	-4.06927	-11.7921	100	100	100	100	100	0
Phactr3	phosphatase and actin regulator 3	ENSMUSG00000027525	177760768	177980285	1	2	0.000475398	0.000218245	0	0.00115942	0.000344994	0.00048852	0.00153578	0.0031237	0	0.0014892	0.000588998	0.00226929	0.000665779	0.000732064	0	0.00303951	0.00106724	0.000927644	0.000698922	0.000218245	0.00048852	0.00153578	0.0014892	0.000665779	0.00106724	3	0	2.2384	0.328041	0.457743	0.142107	0.327804	2.2384	-3.0484	-2.18463	-7.03696	-3.0506	100	100	100	100	100	0
Fhl5	four and a half LIM domains 5	ENSMUSG00000028259	25199908	25242876	-1	4	0	0.000218245	0.000503677	0.00057971	0.000344994	0.00048852	0.00102386	0.00104123	0	0	0	0	0	0.00146413	0.00128678	0.00243161	0.00106724	0	0.000416757	0.000218245	0.00048852	0.00102386	0	0.00128678	0.00106724	7	0	2.2384	0	0.457743	0.21316	0.169606	2.2384	0	-2.18463	-4.69131	-5.89603	100	100	100	100	100	0
Crybb1	crystallin, beta B1	ENSMUSG00000029343	112403681	112417451	1	5	0.000475398	0.000218245	0	0.000869565	0.000344994	0.00048852	0.00204771	0.00832986	0.0035524	0.000744602	0.00176699	0.00302572	0.000665779	0	0	0.00303951	0.000533618	0.000927644	0.00070519	0.000218245	0.00048852	0.0035524	0.00176699	0	0.000927644	3	0	2.2384	0.27647	0.526624	0.0614361	0	2.2384	-3.61703	-1.89889	-16.2771	0	100	100	100	100	100	0
Cdx4	caudal type homeobox 4	ENSMUSG00000031326	102365004	102374198	1	X	0	0.000218245	0.00302206	0.00057971	0	0.00048852	0.000511928	0.00104123	0.0044405	0.0014892	0.00235599	0.00832073	0.000665779	0	0	0	0.000533618	0.000927644	0.000556664	0.000218245	0.00048852	0.00104123	0.00235599	0	0.000533618	5	0	2.2384	0.207352	0.915486	0.209603	0	2.2384	-4.82271	-1.09232	-4.77093	0	100	100	100	100	100	0
Lrr1	leucine rich repeat protein 1	ENSMUSG00000034883	69215588	69225783	1	12	0.000237699	0.000218245	0	0.00202899	0.000344994	0.00048852	0.0517047	0.062474	0.0568384	0.0424423	0.0836376	0.0529501	0	0	0	0.000607903	0.00106724	0.000927644	0.000767773	0.000218245	0.00048852	0.0568384	0.0529501	0	0.000927644	4	0	2.2384	0.00922605	0.526624	0.00383975	0	2.2384	-108.389	-1.89889	-260.433	0	100	100	100	100	100	0
Ccr3	chemokine (C-C motif) receptor 3	ENSMUSG00000035448	123822009	123831726	1	9	0	0.000218245	0.00100735	0.00057971	0	0.00048852	0.00204771	0	0.0026643	0.0022338	0	0	0	0	0	0.00243161	0.00160085	0.00185529	0.000353383	0.000218245	0.00048852	0.00204771	0	0	0.00185529	8	0	2.2384	0	0.263312	0.10658	0	2.2384	0	-3.79777	-9.38261	0	100	100	100	100	100	0
Npffr2	neuropeptide FF receptor 2	ENSMUSG00000035528	89675288	89731599	1	5	0.000237699	0.000218245	0	0.00057971	0.000344994	0.00048852	0	0	0	0	0	0	0.000665779	0	0	0	0	0	0	0.000218245	0.00048852	0	0	0	0	12	0	2.2384	0	0	0	0	2.2384	0	0	0	0	100	100	100	100	100	0
Zfp784	zinc finger protein 784	ENSMUSG00000043290	5037438	5041445	-1	7	0.000475398	0.000218245	0	0.00144928	0	0.00048852	0.0035835	0.00208247	0.0035524	0.00819062	0.00412298	0.00302572	0.00399467	0.00732064	0.0102942	0.00668693	0.00533618	0.00834879	0.00356795	0.000218245	0.00048852	0.0035524	0.00412298	0.00732064	0.00668693	2	0	2.2384	0.118487	0.0730559	0.0614361	0.0298123	2.2384	-8.43975	-13.6881	-16.2771	-33.5432	100	100	100	100	100	0
E130304I02Rik	RIKEN cDNA E130304I02 gene	ENSMUSG00000044997	35502017	35537499	1	7	0.000713097	0.000218245	0	0.00057971	0	0.00048852	0.000511928	0.00104123	0	0.0022338	0.001178	0	0.000665779	0	0.00171571	0	0.00106724	0	0.000500224	0.000218245	0.00048852	0.000511928	0.001178	0.000665779	0	7	0	2.2384	0.414704	0	0.42632	0.327804	2.2384	-2.41136	0	-2.34565	-3.0506	100	100	100	100	100	0
Agtr1b	angiotensin II receptor, type 1b	ENSMUSG00000054988	20368637	20421341	-1	3	0.000475398	0.000218245	0	0.00173913	0	0.00048852	0.00153578	0.00104123	0.0017762	0.0022338	0.000588998	0.00151286	0.00133156	0.000732064	0.000857854	0.00121581	0.000533618	0.000927644	0.000892749	0.000218245	0.00048852	0.00153578	0.00151286	0.000857854	0.000927644	2	0	2.2384	0.322912	0.526624	0.142107	0.254409	2.2384	-3.09682	-1.89889	-7.03696	-3.93069	100	100	100	100	100	0
Ccdc154	coiled-coil domain containing 154	ENSMUSG00000059562	25381435	25390887	1	17	0	0.000218245	0.00151103	0.000869565	0	0.00048852	0.00102386	0.00208247	0.000888099	0.000744602	0.001178	0.00075643	0	0.00146413	0.000857854	0	0	0.000927644	0.000807142	0.000218245	0.00048852	0.00102386	0.00075643	0.000857854	0	5	0	2.2384	0.645823	0	0.21316	0.254409	2.2384	-1.54841	0	-4.69131	-3.93069	100	100	100	100	100	0
Gm10549	#N/A	ENSMUSG00000073610	#N/A	#N/A	#N/A	#N/A	0.000475398	0.000218245	0	0.00057971	0	0.00048852	0	0.00104123	0	0	0	0	0.000665779	0.000732064	0	0.00121581	0	0	0	0.000218245	0.00048852	0	0	0.000665779	0	10	0	2.2384	0	0	0	0.327804	2.2384	0	0	0	-3.0506	100	100	100	100	100	0
Clec4g	C-type lectin domain family 4, member g	ENSMUSG00000074491	3757064	3770651	-1	8	0.000237699	0.000218245	0	0.00057971	0	0.00048852	0	0	0	0.000744602	0	0	0.000665779	0	0.00214463	0.00303951	0.00106724	0.0139147	0.000227972	0.000218245	0.00048852	0	0	0.000665779	0.00303951	8	0	2.2384	0	0.160723	0	0.327804	2.2384	0	-6.22188	0	-3.0506	100	100	100	100	100	0
Fat3	FAT atypical cadherin 3	ENSMUSG00000074505	15821485	16412581	-1	9	0.000237699	0.000218245	0	0.00434783	0.000344994	0.00048852	0.0035835	0.00208247	0.0026643	0.00372301	0.00706797	0.00151286	0	0.00146413	0.00171571	0.00547112	0.00480256	0.00278293	0.00189909	0.000218245	0.00048852	0.0026643	0.00372301	0.00146413	0.00480256	2	0	2.2384	0.131216	0.101721	0.0819147	0.149062	2.2384	-7.621	-9.83084	-12.2078	-6.70864	100	100	100	100	100	0
Syndig1	synapse differentiation inducing 1	ENSMUSG00000074736	149671131	149846312	1	2	0	0.000218245	0.000503677	0.000289855	0.00206996	0.00048852	0.00409542	0.00832986	0.0062167	0.00297841	0.00588998	0.00680787	0.00399467	0.00146413	0.0214463	0.0212766	0.022412	0.00834879	0.00404505	0.000218245	0.00048852	0.0062167	0.00588998	0.00399467	0.0212766	1	0	2.2384	0.0829409	0.0229604	0.0351063	0.0546341	2.2384	-12.0568	-43.5532	-28.4849	-18.3036	100	100	100	100	100	0
Gm13582	predicted gene 13582	ENSMUSG00000075325	60794720	60805495	-1	2	0.000950796	0.000218245	0	0.000869565	0	0.00048852	0	0	0.0017762	0.000744602	0.00294499	0.00151286	0.00466045	0.00146413	0	0.00121581	0.00106724	0	0.000807083	0.000218245	0.00048852	0	0.00151286	0.00146413	0.00106724	6	0	2.2384	0.322912	0.457743	0	0.149062	2.2384	-3.09682	-2.18463	0	-6.70864	100	100	100	100	100	0
Zfp978	zinc finger protein 978	ENSMUSG00000078497	147445760	147475461	1	4	0	0.000218245	0.000503677	0.00057971	0	0.00048852	0	0	0.0026643	0	0	0	0.000665779	0	0	0	0	0	0	0.000218245	0.00048852	0	0	0	0	12	0	2.2384	0	0	0	0	2.2384	0	0	0	0	100	100	100	100	100	0
Btbd18	BTB (POZ) domain containing 18	ENSMUSG00000086598	84489423	84499124	1	2	0.00166389	0.000218245	0	0.00173913	0	0.00048852	0.000511928	0.00208247	0.0026643	0.000744602	0.000588998	0.00226929	0.00199734	0.00146413	0.000857854	0.000607903	0.00160085	0.000927644	0.000892749	0.000218245	0.00048852	0.00208247	0.000744602	0.00146413	0.000927644	2	0	2.2384	0.656082	0.526624	0.104801	0.149062	2.2384	-1.5242	-1.89889	-9.54186	-6.70864	100	100	100	100	100	0
Gm1965	predicted gene 1965	ENSMUSG00000090254	89117976	89124370	1	6	0	0.000218245	0.000503677	0.00057971	0	0.00048852	0	0.00104123	0	0	0	0.00075643	0.000665779	0.000732064	0.000428927	0	0.000533618	0.00185529	0.000458723	0.000218245	0.00048852	0	0	0.000665779	0.000533618	7	0	2.2384	0	0.915486	0	0.327804	2.2384	0	-1.09232	0	-3.0506	100	100	100	100	100	0
Sardhos	sarcosine dehydrogenase, opposite strand	ENSMUSG00000091192	27079394	27124722	1	2	0.000237699	0.000218245	0	0.000869565	0	0.00048852	0	0	0	0	0	0	0.000665779	0	0.000857854	0.00121581	0	0	0	0.000218245	0.00048852	0	0	0.000665779	0	11	0	2.2384	0	0	0	0.327804	2.2384	0	0	0	-3.0506	100	100	100	100	100	0
Gm31266	predicted gene, 31266	ENSMUSG00000103843	41516714	41518133	-1	3	0.00142619	0.000218245	0	0.000289855	0.00103498	0.00048852	0	0	0	0.000744602	0.000588998	0	0.000665779	0.000732064	0.00171571	0.00121581	0	0.000927644	0.000538759	0.000218245	0.00048852	0	0.000588998	0.000732064	0.000927644	6	0	2.2384	0.829409	0.526624	0	0.298123	2.2384	-1.20568	-1.89889	0	-3.35432	100	100	100	100	100	0
Rbakdn	RB-associated KRAB zinc finger downstream neighbor (non-protein coding)	ENSMUSG00000104529	143150534	143151506	-1	5	0.000475398	0.000218245	0	0.000289855	0.000689988	0.00048852	0.00102386	0	0.000888099	0.0014892	0.001178	0	0.000665779	0	0.000428927	0.00364742	0.000533618	0.00371058	0.000511069	0.000218245	0.00048852	0.000888099	0.001178	0.000428927	0.00364742	4	0	2.2384	0.414704	0.133936	0.245744	0.508817	2.2384	-2.41136	-7.46626	-4.06927	-1.96534	100	100	100	100	100	0
Gm43950	predicted gene, 43950	ENSMUSG00000107887	101004983	101058166	1	6	0	0.000218245	0.00100735	0.00057971	0	0.00048852	0	0	0	0	0	0	0	0	0	0	0	0	0	0.000218245	0.00048852	0	0	0	0	14	0	2.2384	0	0	0	0	2.2384	0	0	0	0	100	100	100	100	100	0
Gm45004	predicted gene 45004	ENSMUSG00000108725	73684380	73693486	-1	7	0.000237699	0.000218245	0	0.00318841	0.000344994	0.00048852	0.00153578	0	0.0079929	0.0014892	0.00235599	0.00378215	0.00199734	0.00219619	0.00257356	0.00303951	0.00106724	0.000927644	0.00151249	0.000218245	0.00048852	0.00153578	0.00235599	0.00219619	0.00106724	2	0	2.2384	0.207352	0.457743	0.142107	0.0993744	2.2384	-4.82271	-2.18463	-7.03696	-10.063	100	100	100	100	100	0
Gm45000	#N/A	ENSMUSG00000109265	#N/A	#N/A	#N/A	#N/A	0	0.000218245	0.00151103	0.00144928	0.000344994	0.00048852	0.00204771	0.00104123	0.000888099	0.000744602	0.000588998	0	0.00133156	0.00219619	0.000857854	0	0	0.00185529	0.000801228	0.000218245	0.00048852	0.00104123	0.000588998	0.00133156	0	4	0	2.2384	0.829409	0	0.209603	0.163902	2.2384	-1.20568	0	-4.77093	-6.1012	100	100	100	100	100	0
Gpr37l1	G protein-coupled receptor 37-like 1	ENSMUSG00000026424	135087972	135095419	-1	1	0.000475398	0.000872981	0.00302206	0.00202899	0.00103498	0.00195408	0.00153578	0	0.0017762	0.0022338	0.00235599	0.00075643	0.00199734	0.000732064	0.00300249	0.00364742	0.00533618	0.00463822	0.00197571	0.000872981	0.00195408	0.00153578	0.0022338	0.00199734	0.00463822	1	0	2.2384	0.874776	0.421299	0.568427	0.437073	2.2384	-1.14315	-2.37361	-1.75924	-2.28795	100	100	100	100	100	0
Gal3st3	galactose-3-O-sulfotransferase 3	ENSMUSG00000047658	5348359	5358766	1	19	0.000713097	0.000872981	0.0065478	0.00347826	0.00137998	0.00195408	0.00409542	0.00208247	0	0.0014892	0.00176699	0.00378215	0.00199734	0.000732064	0.00171571	0.00243161	0.00213447	0.000927644	0.00186054	0.000872981	0.00195408	0.00208247	0.00176699	0.00171571	0.00213447	1	0	2.2384	1.10588	0.915486	0.419206	0.508817	2.2384	1.10588	-1.09232	-2.38546	-1.96534	100	100	100	100	100	0
Gm16052	#N/A	ENSMUSG00000086292	#N/A	#N/A	#N/A	#N/A	0.000713097	0.000872981	0.00251838	0.00202899	0.000689988	0.00195408	0.000511928	0	0.000888099	0.000744602	0.00412298	0.00302572	0.00133156	0.00805271	0.00428927	0.00547112	0.00106724	0.00278293	0.00164282	0.000872981	0.00195408	0.000511928	0.00302572	0.00428927	0.00278293	1	0	2.2384	0.645823	0.702166	1.70528	0.203527	2.2384	-1.54841	-1.42417	1.70528	-4.91336	100	100	100	100	100	0
Gm33370	predicted gene, 33370	ENSMUSG00000105283	97058200	97070034	-1	5	0.00142619	0.000872981	0	0.00231884	0.00137998	0.00195408	0.00153578	0.00416493	0.0035524	0.00372301	0.00235599	0.00605144	0.00266312	0	0	0.00303951	0.000533618	0.000927644	0.00174493	0.000872981	0.00195408	0.0035524	0.00372301	0	0.000927644	3	0	2.2384	0.524866	2.1065	0.245744	0	2.2384	-1.90525	2.1065	-4.06927	0	100	100	100	100	100	0
Gnaz	guanine nucleotide binding protein, alpha z subunit	ENSMUSG00000040009	74803009	74852739	1	10	0.0190159	0.0178961	0.0453309	0.10087	0.0396743	0.0425012	0.0389065	0.0458142	0.0426288	0.0409531	0.0382848	0.0408472	0.0459387	0.0534407	0.040748	0.0486322	0.0314835	0.028757	0.0409001	0.0190159	0.0425012	0.0426288	0.0408472	0.0459387	0.0314835	0	1	2.23503	1.04049	1.34995	0.446082	0.413941	2.23503	1.04049	1.34995	-2.24174	-2.4158	40	42.1	39.4	10.2	2.7	0
Bglap3	bone gamma-carboxyglutamate protein 3	ENSMUSG00000074489	88275923	88280050	-1	3	0.00808177	0.00632911	0.00503677	0.0156522	0.0141448	0.00586224	0.00665506	0.0062474	0.0044405	0.00595681	0.00176699	0.00226929	0.00399467	0.0124451	0.00386034	0.00486322	0.00266809	0.00278293	0.0054495	0.00632911	0.0141448	0.0062474	0.00226929	0.00399467	0.00278293	0	1	2.23487	6.23312	5.08268	1.01308	1.58439	2.23487	6.23312	5.08268	1.01308	1.58439	20.8	10.3	15.9	60.9	35.6	0
Ms4a2	membrane-spanning 4-domains, subfamily A, member 2	ENSMUSG00000024680	11592887	11601083	-1	19	0.00309009	0.00305543	0.0105772	0.0127536	0.00689988	0.00317538	0.0163817	0.0124948	0.0150977	0.0126582	0.0129579	0.0347958	0.00932091	0.00512445	0.00514712	0.00486322	0.00266809	0.00742115	0.00837103	0.00309009	0.00689988	0.0150977	0.0129579	0.00514712	0.00486322	0	1	2.23291	0.532483	1.41879	0.204673	0.600353	2.23291	-1.878	1.41879	-4.88585	-1.66569	31.7	0	71.3	0	7.1	0
Mt3	metallothionein 3	ENSMUSG00000031760	94879235	94880774	1	8	0.00309009	0.00436491	0.00201471	0.0156522	0.00689988	0.00439668	0.0102386	0.017701	0.0071048	0.00819062	0.00942396	0.0113464	0.00532623	0.00219619	0.000857854	0.000607903	0.00213447	0.00278293	0.00486145	0.00309009	0.00689988	0.0102386	0.00942396	0.00219619	0.00213447	0	1	2.23291	0.732164	3.2326	0.301809	1.40702	2.23291	-1.36581	3.2326	-3.31336	1.40702	9.7	13.7	31.9	2.8	58	0
Pik3r6	phosphoinositide-3-kinase regulatory subunit 5	ENSMUSG00000046207	68393845	68443524	1	11	0.0140242	0.0148407	0.0337463	0.0365217	0.0331194	0.031998	0.0645029	0.0666389	0.0692718	0.0320179	0.0459418	0.0499244	0.0525965	0.0461201	0.0549026	0.0765957	0.0795091	0.0946197	0.0480222	0.0148407	0.0331194	0.0666389	0.0459418	0.0525965	0.0795091	0	1	2.23167	0.7209	0.416549	0.222703	0.282161	2.23167	-1.38716	-2.40068	-4.49029	-3.54408	39.3	5.6	3.3	0	0	0
Gpr143	G protein-coupled receptor 143	ENSMUSG00000025333	151564917	151591642	1	X	0.00213929	0.00261894	0.00251838	0.00637681	0.00551991	0.00561798	0.000511928	0.00104123	0	0.000744602	0	0	0.00932091	0.0102489	0.00386034	0.00364742	0.00266809	0.00463822	0.00264352	0.00251838	0.00561798	0.000511928	0	0.00932091	0.00364742	3	0	2.23079	0	1.54026	4.91941	0.270187	2.23079	0	1.54026	4.91941	-3.70115	100	100	100	100	100	0
Ttc16	tetratricopeptide repeat domain 16	ENSMUSG00000039021	32647038	32665645	-1	2	0.00142619	0.00414666	0.00251838	0.00985507	0.00344994	0.00561798	0.0271322	0.0458142	0.035524	0.0305287	0.0282719	0.015885	0.00798935	0.00366032	0.0064339	0.00243161	0.00266809	0.00649351	0.0064637	0.00251838	0.00561798	0.035524	0.0282719	0.0064339	0.00266809	0	1	2.23079	0.198713	2.10562	0.0708925	0.391424	2.23079	-5.03239	2.10562	-14.1059	-2.55477	31.6	0	36.6	0	0	0
Ccdc191	coiled-coil domain containing 191	ENSMUSG00000022701	43710163	43784677	1	16	0.0534823	0.0517241	0.130956	0.11913	0.100393	0.124817	0.100338	0.119742	0.098579	0.129561	0.118389	0.104387	0.163116	0.122255	0.141117	0.135562	0.10619	0.138219	0.119436	0.0534823	0.11913	0.100338	0.118389	0.141117	0.135562	0	1	2.22747	1.00627	0.878787	0.533022	0.378993	2.22747	1.00627	-1.13793	-1.8761	-2.63857	29.9	63	11.7	8.7	0	0
Gng7	guanine nucleotide binding protein (G protein), gamma 7	ENSMUSG00000048240	80784458	80850779	-1	10	0.00736867	0.00960279	0.0206508	0.0408696	0.0213896	0.0175867	0.0250845	0.0343607	0.0310835	0.0141474	0.0276829	0.0295008	0.0173103	0.0139092	0.0188728	0.0200608	0.0186766	0.0194805	0.0197707	0.00960279	0.0213896	0.0310835	0.0276829	0.0173103	0.0194805	0	1	2.22744	0.772666	1.098	0.308936	0.554746	2.22744	-1.29422	1.098	-3.23692	-1.80263	33.6	20	40.8	0	9.6	0
Gm42604	predicted gene 42604	ENSMUSG00000106526	96883406	96887223	-1	5	0.00380319	0.0048014	0.0151103	0.0205797	0.0106948	0.00903762	0.0122863	0.00728863	0.0150977	0.0178704	0.0153139	0.0166415	0.00532623	0.00732064	0.0154414	0.00790274	0.00693703	0.00463822	0.00986622	0.0048014	0.0106948	0.0122863	0.0166415	0.00732064	0.00693703	0	1	2.22744	0.642661	1.5417	0.390794	0.655871	2.22744	-1.55603	1.5417	-2.55889	-1.52469	40	9	39	9.1	6.1	0
Gm12927	predicted gene 12927	ENSMUSG00000085203	119109719	119114172	-1	4	0.00570478	0.00414666	0.0100735	0.00724638	0.0151797	0.0127015	0.000511928	0.00416493	0.0017762	0.0014892	0.00294499	0.00075643	0.00199734	0.0263543	0.00171571	0.00121581	0.000533618	0	0.00247116	0.00570478	0.0127015	0.0017762	0.0014892	0.00199734	0.000533618	1	0	2.22647	8.52907	23.8026	3.21179	2.85619	2.22647	8.52907	23.8026	3.21179	2.85619	100	100	100	100	100	0
F10	coagulation factor X	ENSMUSG00000031444	13087308	13106676	1	8	0.00332779	0.0048014	0.00402941	0.013913	0.00896985	0.0061065	0.021501	0.0249896	0.0275311	0.0171258	0.0159029	0.0121029	0.00865513	0.00292826	0.00943639	0.0559271	0.0490928	0.103896	0.013008	0.00402941	0.00896985	0.0249896	0.0159029	0.00865513	0.0559271	0	1	2.22609	0.564037	0.160385	0.161244	0.465552	2.22609	-1.77293	-6.23501	-6.20179	-2.14799	11	2.4	3.6	2.9	6.6	0
H2-DMb2	histocompatibility 2, class II, locus Mb2	ENSMUSG00000037548	34362281	34370529	1	17	0.00309009	0.0102575	0.00402941	0.0110145	0.00896985	0.00415242	0.0834443	0.0822574	0.120782	0.112435	0.115444	0.0945537	0.105859	0.00732064	0.0300249	0.0844985	0.11206	0.210575	0.0828508	0.00402941	0.00896985	0.0834443	0.112435	0.0300249	0.11206	0	1	2.22609	0.0797782	0.0800452	0.0482887	0.134203	2.22609	-12.5348	-12.4929	-20.7088	-7.45142	33.8	4.2	3.2	2.6	3.4	0
Mmp13	matrix metallopeptidase 13	ENSMUSG00000050578	7272514	7283331	1	9	0.00356549	0.00305543	0.0100735	0.0272464	0.00793487	0.00659502	0.0122863	0.0104123	0.0230906	0.0163812	0.0135469	0.0234493	0.0213049	0.0146413	0.0205885	0.0133739	0.00800427	0.012987	0.0131804	0.00356549	0.00793487	0.0122863	0.0163812	0.0205885	0.012987	0	1	2.22547	0.484387	0.610985	0.290201	0.173179	2.22547	-2.06446	-1.6367	-3.44589	-5.77438	38.2	3.7	6.3	0	0	0
Pdgfb	platelet derived growth factor, B polypeptide	ENSMUSG00000000489	79880075	79899178	-1	15	0.161873	0.187909	0.381787	0.413623	0.418133	0.431363	0.806286	0.888172	1.14121	0.630678	0.864059	0.909985	0.900799	0.58858	1.0157	1.03283	0.634472	1.25139	0.720379	0.187909	0.418133	0.888172	0.864059	0.900799	1.03283	0	1	2.22519	0.483917	0.404843	0.211569	0.208603	2.22519	-2.06647	-2.47009	-4.7266	-4.7938	37.6	3.2	0	4.6	1.8	0
Paqr6	progestin and adipoQ receptor family member VI	ENSMUSG00000041423	88271891	88275848	1	3	0.00404088	0.00327368	0.0100735	0.0124638	0.00896985	0.00537372	0.0112624	0.0208247	0.0222025	0.0104244	0.00588998	0.0189107	0.00665779	0.00658858	0.0047182	0.00729483	0.00800427	0.00649351	0.00764955	0.00404088	0.00896985	0.0208247	0.0104244	0.00658858	0.00729483	0	1	2.21977	0.860465	1.22962	0.194043	0.613316	2.21977	-1.16216	1.22962	-5.15349	-1.63048	31.4	27.2	49.4	0	2.9	0
Slc9a3r2	solute carrier family 9 (sodium/hydrogen exchanger), member 3 regulator 2	ENSMUSG00000002504	24858260	24869301	-1	17	0.528405	0.59952	1.25164	1.04203	1.33064	1.33781	1.11651	1.48167	1.61723	1.0134	0.922959	1.32375	1.28762	1.36603	0.960796	1.19271	0.695838	0.805195	1.15461	0.59952	1.33064	1.48167	1.0134	1.28762	0.805195	0	1	2.21951	1.31304	1.65257	0.404623	0.465604	2.21951	1.31304	1.65257	-2.47143	-2.14775	25.2	29.2	31.2	0	0	0
2310007B03Rik	mab-21-like 4	ENSMUSG00000034159	93079071	93088670	-1	1	0.0439743	0.0253165	0.0609449	0.104058	0.0879735	0.0974597	0.0291799	0.0728863	0.0541741	0.0491437	0.0482978	0.0544629	0.0446072	0.133236	0.0390323	0.0352584	0.0197439	0.0352505	0.0487208	0.0439743	0.0974597	0.0541741	0.0491437	0.0446072	0.0352505	0	1	2.21629	1.98316	2.76478	0.811723	0.985813	2.21629	1.98316	2.76478	-1.23195	-1.01439	39.3	16.9	24.8	29.4	29.3	0
[truncated: 28,382 more rows]
[truncated: 6 more columns]
